# Supplementary material for: A Diffusion-like Process Accommodates New Crypts During Clonal Expansion in Human Colonic Epithelium
Source: Gastroenterology. 2021 Aug;161(2):548–559.e23. doi: 10.1053/j.gastro.2021.04.035 (PMC8377717; doi:10.1053/j.gastro.2021.04.035)
Supplement: Supplementary Data [file mmc1.xlsx]

## Sheet: KDM6A_pat_table
DW.Patient.number	Age	SEX	num_crypts	PPC	WPC	full	fullx2	fullx3	fullx4	fullx5	fullx6	fullx7	fullx8	fullx9	fullx10	fullxmore10	tot_mut_crypts	freq_mono	freq_part
CDA_00002	59	M	2718	0	0	0	0	0	0	0	0	0	0	0	0	0	0	0	0
CDA_00003	85	F	2411	0	0	0	0	0	0	0	0	0	0	0	0	0	0	0	0
CDA_00016	66	F	2487	0	0	0	0	0	0	0	0	0	0	0	0	0	0	0	0
CDA_00074	79	M	502	0	0	0	0	0	0	0	0	0	0	0	0	0	0	0	0
CDA_00076	81	M	2251	0	3	2	0	1	0	0	0	0	0	0	0	0	5	0.00133274	0
CDA_00080	64	M	4497	0	1	1	0	0	0	0	0	0	0	0	0	0	1	0.00022237	0
CDA_00087	79	F	4545	0	6	3	0	0	1	1	0	0	1	0	0	0	20	0.00132013	0
CDA_00088	41	F	5001	0	1	0	0	1	0	0	0	0	0	0	0	0	3	0.00019996	0
CDA_00089	82	F	2727	0	4	1	1	0	1	1	0	0	0	0	0	0	12	0.00146681	0
CDA_00097	77	F	3988	0	7	0	2	2	2	1	0	0	0	0	0	0	23	0.00175527	0
CRA_00117	73	M	14172	0	6	3	1	1	0	0	0	0	0	0	1	0	18	0.00042337	0
CRA_00125	74	M	27784	5	13	5	2	1	0	0	3	1	0	0	0	1	68	0.000467895	0.00017996
CRA_00126	70	M	18118	0	2	1	0	1	0	0	0	0	0	0	0	0	4	0.000110387	0
CRA_00127	85	M	14577	0	6	3	2	0	1	0	0	0	0	0	0	0	11	0.000411607	0
CRA_00128	69	F	35633	1	13	3	2	1	4	2	0	0	0	0	1	0	46	0.00036483	2.80639e-05
CRA_00129	93	M	80140	0	67	16	5	5	3	4	7	3	0	0	3	21	708	0.000836037	0
CRA_00130	55	F	69742	1	18	11	3	1	2	1	0	0	0	0	0	0	33	0.000258094	1.43386e-05
CRA_00131	62	M	28254	0	4	0	2	0	0	1	0	0	1	0	0	0	17	0.000141573	0
CRA_00134	64	F	35781	0	8	4	2	0	1	0	0	1	0	0	0	0	19	0.000223582	0
CRA_00294	89	M	31996	0	13	6	2	2	1	0	0	1	1	0	0	0	35	0.000406301	0
CRA_00295	85	F	16875	0	8	3	4	0	0	0	0	0	1	0	0	0	19	0.000474074	0
CRA_00297	50	M	25842	1	27	5	9	6	1	2	0	1	1	1	0	1	90	0.00104481	3.86967e-05
CRA_00298	76	F	51554	0	4	4	0	0	0	0	0	0	0	0	0	0	4	7.75885e-05	0
CRA_00299	37	F	10600	1	12	3	1	0	0	0	1	0	2	1	0	4	193	0.00113208	9.43396e-05
CRA_00300	60	F	7349	0	0	0	0	0	0	0	0	0	0	0	0	0	0	0	0
CRA_00301	69	M	50372	1	41	9	8	4	5	3	0	3	2	0	1	6	285	0.000813944	1.98523e-05
CRA_00302	83	M	22528	0	5	4	1	0	0	0	0	0	0	0	0	0	6	0.000221946	0
CRA_00303	57	F	44802	0	16	6	1	4	1	2	1	1	0	0	0	0	77	0.000357127	0
CRA_00304	60	M	29962	0	4	1	0	1	0	0	0	0	0	1	0	1	47	0.000133502	0
CRA_00305	51	M	16097	0	3	0	0	1	1	0	1	0	0	0	0	0	13	0.00018637	0
CRA_00306	76	F	4694	0	2	1	0	0	0	0	0	1	0	0	0	0	28	0.000426076	0
CRA_00307	62	F	17379	0	19	8	2	6	0	1	1	0	0	0	0	1	69	0.00109327	0
CRA_00308	73	F	14249	1	8	3	2	1	0	1	0	0	0	0	0	1	55	0.000561443	7.01804e-05
CRA_00309	80	F	18214	0	7	6	0	1	0	0	0	0	0	0	0	0	9	0.00038432	0
CRA_00312	67	M	24383	0	2	1	0	0	0	1	0	0	0	0	0	0	6	8.20244e-05	0
CRA_00313	57	M	1465	0	1	0	1	0	0	0	0	0	0	0	0	0	2	0.000682594	0
CRA_00314	89	M	1911	0	3	1	2	0	0	0	0	0	0	0	0	0	5	0.00156986	0
CRA_00315	60	F	13910	0	5	1	0	1	0	1	0	1	0	0	0	1	52	0.000359454	0
CRA_00316	85	M	20167	0	31	8	7	2	6	0	1	1	0	1	1	4	219	0.00153716	0
CRA_00317	69	M	26736	12	19	9	2	0	0	1	1	0	0	0	2	4	172	0.000710652	0.000448833
CRA_00318	48	M	8347	0	7	5	2	0	0	0	0	0	0	0	0	0	9	0.000838625	0
CRA_00347	68	M	24249	0	14	4	6	1	0	1	0	2	0	0	0	0	38	0.000577343	0
CRA_00348	56	F	64606	0	23	9	10	3	0	0	0	0	1	0	0	0	46	0.000356004	0
CRA_00349	37	M	31217	0	27	3	2	1	1	2	2	1	0	1	1	13	352	0.000864913	0
CRA_00350	70	M	21979	0	15	5	3	4	1	2	0	0	0	0	0	0	37	0.00068247	0
CRA_00351	68	F	27683	0	7	4	1	2	0	0	0	0	0	0	0	0	12	0.000252863	0
CRA_00357	79	M	31900	0	6	1	2	3	0	0	0	0	0	0	0	0	14	0.000188088	0
CRA_00358	87	F	62422	0	8	6	1	0	0	0	1	0	0	0	0	0	14	0.00012816	0
CRA_00359	68	M	21274	0	5	2	0	0	0	2	0	0	0	0	1	0	22	0.000235029	0
CRA_00360	65	F	44582	0	20	4	1	1	1	0	0	0	0	1	0	12	421	0.000448612	0
CRA_00361	65	F	11729	0	4	1	2	1	0	0	0	0	0	0	0	0	8	0.000341035	0
CRA_00362	85	F	934	0	0	0	0	0	0	0	0	0	0	0	0	0	0	0	0
CRA_00363	72	M	28745	0	18	5	3	6	0	1	0	0	0	0	1	2	67	0.000626196	0
CRA_00364	74	M	14158	3	8	5	0	0	0	1	0	0	1	0	0	1	55	0.000565052	0.000211894
CRA_00365	74	F	31505	0	7	1	5	0	0	1	0	0	0	0	0	0	32	0.000222187	0
CRA_00366	77	F	49655	0	11	3	3	1	2	1	0	1	0	0	0	0	32	0.000221529	0
CRA_00370	69	M	127214	6	53	47	2	2	1	0	0	0	0	0	0	1	101	0.000416621	4.71646e-05
CRA_00371	60	F	54306	4	18	14	0	1	2	0	0	1	0	0	0	0	32	0.000331455	7.36567e-05
CRA_00372	81	M	64189	0	4	0	3	0	0	1	0	0	0	0	0	0	11	6.2316e-05	0
CRA_00373	73	F	73284	0	25	5	1	4	1	3	0	2	1	2	1	5	230	0.000341139	0
CRA_00374	84	M	54042	0	11	1	1	1	1	1	0	4	1	0	0	1	65	0.000203545	0
CRA_00409	77	F	101585	0	67	22	11	8	5	7	1	1	1	1	3	7	329	0.000659546	0
CRA_00411	90	M	19222	0	1	1	0	0	0	0	0	0	0	0	0	0	1	5.20237e-05	0
CRA_00412	68	F	29211	0	85	21	20	10	10	7	3	5	2	3	0	4	328	0.00290986	0
CRA_00413	66	F	94923	0	38	5	10	5	1	3	3	5	2	0	1	3	188	0.000400324	0
CRA_00414	72	F	136396	1	114	45	28	12	8	6	5	4	2	0	3	1	339	0.000835802	7.33159e-06
CRA_00415	85	M	15794	1	15	10	3	0	0	0	0	1	1	0	0	0	31	0.000949728	6.33152e-05
CRA_00419	44	F	13200	0	5	1	0	0	0	1	1	0	1	0	0	1	33	0.000378788	0
CRA_00428	73	F	20494	2	10	5	2	2	0	1	0	0	0	0	0	0	38	0.000487948	9.75895e-05
CRA_00429	64	M	31449	1	12	2	5	1	1	1	0	2	0	0	0	0	38	0.00038157	3.17975e-05
CRA_00430	69	M	19822	0	5	4	0	0	1	0	0	0	0	0	0	0	8	0.000252245	0
CRA_00431	75	F	41676	0	22	5	3	6	4	1	1	1	0	0	0	1	76	0.000527882	0
CRA_00455	82	F	36676	0	16	7	3	0	1	1	0	1	1	0	0	2	152	0.000436253	0
CRA_00456	80	M	55020	0	33	11	4	1	1	2	1	1	1	2	2	7	257	0.000599782	0
CRA_00457	80	M	11218	0	5	2	0	1	0	0	2	0	0	0	0	0	17	0.000445712	0
CRA_00469	66	M	10658	1	8	2	2	1	1	1	0	0	0	0	0	1	45	0.00075061	9.38262e-05
CRA_00470	45	M	14544	0	1	0	1	0	0	0	0	0	0	0	0	0	2	6.87569e-05	0
CRA_00472	66	M	9128	0	2	1	0	1	0	0	0	0	0	0	0	0	4	0.000219106	0
CRA_00473	85	F	4766	0	4	2	0	1	0	1	0	0	0	0	0	0	10	0.000839278	0
CRA_00474	79	M	31804	0	23	5	5	3	3	2	0	3	0	0	0	2	164	0.000723179	0
CRA_00476	60	F	36398	0	7	4	2	0	0	0	0	0	1	0	0	0	16	0.000192318	0
CRA_00477	69	M	9890	0	1	1	0	0	0	0	0	0	0	0	0	0	1	0.000101112	0
CRA_00478	83	M	10394	0	10	4	2	1	1	0	1	0	0	0	1	0	31	0.000962094	0
CRA_00479	61	F	7614	0	4	1	1	1	0	0	0	0	1	0	0	0	14	0.000525348	0
CRA_00480	57	M	6526	0	1	0	1	0	0	0	0	0	0	0	0	0	2	0.000153233	0
CRA_00481	64	M	19086	0	21	5	6	6	3	0	1	0	0	0	0	0	53	0.00110028	0
CRA_00483	63	M	39091	0	39	17	10	5	1	4	1	0	0	0	0	1	96	0.000997672	0
CRA_00484	71	M	38494	0	4	2	1	0	0	0	1	0	0	0	0	0	10	0.000103912	0
CRA_00485	80	M	10223	0	9	1	3	2	1	1	0	0	0	0	1	0	32	0.000880368	0
CRA_00486	80	M	56752	0	24	8	10	1	0	1	0	2	0	0	0	2	76	0.000422893	0
CRA_00487	52	M	33342	20	18	9	4	2	1	0	1	0	0	0	1	0	58	0.00053986	0.000599844
CRA_00488	79	F	14816	0	15	1	4	3	3	1	0	1	0	1	0	1	65	0.00101242	0
CRA_00489	79	F	16554	0	17	4	2	2	0	0	0	0	2	1	2	4	162	0.00102694	0
CRA_00490	38	F	17026	0	1	1	0	0	0	0	0	0	0	0	0	0	1	5.87337e-05	0
NDX_00248	36	F	238	0	0	0	0	0	0	0	0	0	0	0	0	0	0	0	0
NDX_00252	45	F	2455	0	0	0	0	0	0	0	0	0	0	0	0	0	0	0	0
NDX_00253	56	F	21664	0	0	0	0	0	0	0	0	0	0	0	0	0	0	0	0
NDX_00254	82	F	5329	0	0	0	0	0	0	0	0	0	0	0	0	0	0	0	0
NDX_00255	21	F	281	0	0	0	0	0	0	0	0	0	0	0	0	0	0	0	0
NDX_00258	49	F	1325	0	0	0	0	0	0	0	0	0	0	0	0	0	0	0	0
NDX_00259	84	F	19952	0	0	0	0	0	0	0	0	0	0	0	0	0	0	0	0
NDX_00261	71	F	4761	0	1	0	0	1	0	0	0	0	0	0	0	0	3	0.00021004	0
NDX_00262	40	M	4410	0	0	0	0	0	0	0	0	0	0	0	0	0	0	0	0
NDX_00263	66	F	6365	0	0	0	0	0	0	0	0	0	0	0	0	0	0	0	0
NDX_00264	82	M	4148	0	0	0	0	0	0	0	0	0	0	0	0	0	0	0	0
NDX_00265	58	F	1154	0	0	0	0	0	0	0	0	0	0	0	0	0	0	0	0
NDX_00324	33	F	2703	0	1	1	0	0	0	0	0	0	0	0	0	0	1	0.000369959	0
NDX_00326	64	F	3728	0	0	0	0	0	0	0	0	0	0	0	0	0	0	0	0
NDX_00329	81	F	935	0	0	0	0	0	0	0	0	0	0	0	0	0	0	0	0
NDX_00394	73	F	3284	0	0	0	0	0	0	0	0	0	0	0	0	0	0	0	0
NDX_00403	64	M	2015	0	4	3	0	0	0	1	0	0	0	0	0	0	8	0.00198511	0
NDX_00404	81	F/M	3427	0	0	0	0	0	0	0	0	0	0	0	0	0	0	0	0
NDX_00405	59	M	2103	0	1	1	0	0	0	0	0	0	0	0	0	0	1	0.000475511	0
NDX_00406	74	M	2397	0	0	0	0	0	0	0	0	0	0	0	0	0	0	0	0
NRA_00345	72	F	44358	0	4	0	1	0	1	0	0	0	0	0	0	2	29	9.01754e-05	0
NRA_00346	49	F	38575	0	14	4	4	2	1	0	0	1	1	0	1	0	47	0.000362929	0
NRA_00368	79	F	78156	6	23	14	5	4	0	0	0	0	0	0	0	0	36	0.000294283	7.67695e-05
NRA_00369	72	F	9724	0	3	3	0	0	0	0	0	0	0	0	0	0	25	0.000308515	0
NRA_00416	77	F	27778	0	3	1	1	0	1	0	0	0	0	0	0	0	7	0.000107999	0
NRA_00417	46	F	4298	0	0	0	0	0	0	0	0	0	0	0	0	0	0	0	0

## Sheet: KDM6A_patch10_data
Block_ID	section	Slide_ID	DW.Patient.number	Age	Sex	Mark	Patch	Type	crypt	x_um	y_um	size_um2	Total_area_um2
114394	5	619028	CRA_00301	69	M	KDM6A	1	mut	1	4580	10566	4852	87747
114394	5	619028	CRA_00301	69	M	KDM6A	1	mut	2	4566	10660	3009	87747
114394	5	619028	CRA_00301	69	M	KDM6A	1	mut	3	4654	10637	3369	87747
114394	5	619028	CRA_00301	69	M	KDM6A	1	mut	4	4703	10701	3112	87747
114394	5	619028	CRA_00301	69	M	KDM6A	1	mut	5	4716	10595	3948	87747
114394	5	619028	CRA_00301	69	M	KDM6A	1	mut	6	4785	10562	3206	87747
114394	5	619028	CRA_00301	69	M	KDM6A	1	mut	7	4863	10542	2589	87747
114394	5	619028	CRA_00301	69	M	KDM6A	1	mut	8	4847	10623	3230	87747
114394	5	619028	CRA_00301	69	M	KDM6A	1	mut	9	4865	10709	3778	87747
114394	5	619028	CRA_00301	69	M	KDM6A	1	mut	10	4975	10699	3094	87747
114394	5	619028	CRA_00301	69	M	KDM6A	2	WT	1	4950	10515	2297	84805
114394	5	619028	CRA_00301	69	M	KDM6A	2	WT	2	4958	10592	2552	84805
114394	5	619028	CRA_00301	69	M	KDM6A	2	WT	3	5055	10590	2526	84805
114394	5	619028	CRA_00301	69	M	KDM6A	2	WT	4	5074	10677	2683	84805
114394	5	619028	CRA_00301	69	M	KDM6A	2	WT	5	5041	10517	2709	84805
114394	5	619028	CRA_00301	69	M	KDM6A	2	WT	6	5139	10498	3021	84805
114394	5	619028	CRA_00301	69	M	KDM6A	2	WT	7	5174	10577	3232	84805
114394	5	619028	CRA_00301	69	M	KDM6A	2	WT	8	5234	10512	3116	84805
114394	5	619028	CRA_00301	69	M	KDM6A	2	WT	9	5301	10447	2775	84805
114394	5	619028	CRA_00301	69	M	KDM6A	2	WT	10	5187	10658	3751	84805
114394	5	619028	CRA_00301	69	M	KDM6A	3	WT	1	5333	9883	3924	70531
114394	5	619028	CRA_00301	69	M	KDM6A	3	WT	2	5426	9886	3777	70531
114394	5	619028	CRA_00301	69	M	KDM6A	3	WT	3	5391	9794	3266	70531
114394	5	619028	CRA_00301	69	M	KDM6A	3	WT	4	5481	9809	3085	70531
114394	5	619028	CRA_00301	69	M	KDM6A	3	WT	5	5515	9877	2945	70531
114394	5	619028	CRA_00301	69	M	KDM6A	3	WT	6	5481	9949	3201	70531
114394	5	619028	CRA_00301	69	M	KDM6A	3	WT	7	5397	9981	2845	70531
114394	5	619028	CRA_00301	69	M	KDM6A	3	WT	8	5320	9966	2985	70531
114394	5	619028	CRA_00301	69	M	KDM6A	3	WT	9	5276	9824	3406	70531
114394	5	619028	CRA_00301	69	M	KDM6A	3	WT	10	5569	9931	2577	70531
114394	5	619028	CRA_00301	69	M	KDM6A	4	WT	1	5694	10320	3495	84212
114394	5	619028	CRA_00301	69	M	KDM6A	4	WT	2	5745	10385	3900	84212
114394	5	619028	CRA_00301	69	M	KDM6A	4	WT	3	5826	10337	3488	84212
114394	5	619028	CRA_00301	69	M	KDM6A	4	WT	4	5868	10411	3710	84212
114394	5	619028	CRA_00301	69	M	KDM6A	4	WT	5	5764	10460	3760	84212
114394	5	619028	CRA_00301	69	M	KDM6A	4	WT	6	5658	10450	4244	84212
114394	5	619028	CRA_00301	69	M	KDM6A	4	WT	7	5642	10376	3557	84212
114394	5	619028	CRA_00301	69	M	KDM6A	4	WT	8	5886	10496	3950	84212
114394	5	619028	CRA_00301	69	M	KDM6A	4	WT	9	5721	10539	4600	84212
114394	5	619028	CRA_00301	69	M	KDM6A	4	WT	10	5591	10303	3843	84212
114394	5	619028	CRA_00301	69	M	KDM6A	5	WT	1	5830	10911	2961	91602
114394	5	619028	CRA_00301	69	M	KDM6A	5	WT	2	5865	10999	4065	91602
114394	5	619028	CRA_00301	69	M	KDM6A	5	WT	3	5761	11008	3227	91602
114394	5	619028	CRA_00301	69	M	KDM6A	5	WT	4	5976	11006	3787	91602
114394	5	619028	CRA_00301	69	M	KDM6A	5	WT	5	5762	10887	2815	91602
114394	5	619028	CRA_00301	69	M	KDM6A	5	WT	6	5702	10934	2747	91602
114394	5	619028	CRA_00301	69	M	KDM6A	5	WT	7	5671	11003	3473	91602
114394	5	619028	CRA_00301	69	M	KDM6A	5	WT	8	5761	11111	3019	91602
114394	5	619028	CRA_00301	69	M	KDM6A	5	WT	9	5849	11098	3485	91602
114394	5	619028	CRA_00301	69	M	KDM6A	5	WT	10	5938	11119	3410	91602
114394	5	627731	CRA_00301	69	M	KDM6A	78	mut	1	4453	10704	5019	93775
114394	5	627731	CRA_00301	69	M	KDM6A	78	mut	2	4438	10797	3321	93775
114394	5	627731	CRA_00301	69	M	KDM6A	78	mut	3	4526	10777	4054	93775
114394	5	627731	CRA_00301	69	M	KDM6A	78	mut	4	4575	10838	3193	93775
114394	5	627731	CRA_00301	69	M	KDM6A	78	mut	5	4584	10733	3938	93775
114394	5	627731	CRA_00301	69	M	KDM6A	78	mut	6	4657	10700	3470	93775
114394	5	627731	CRA_00301	69	M	KDM6A	78	mut	7	4735	10680	2890	93775
114394	5	627731	CRA_00301	69	M	KDM6A	78	mut	8	4717	10761	3222	93775
114394	5	627731	CRA_00301	69	M	KDM6A	78	mut	9	4738	10847	3823	93775
114394	5	627731	CRA_00301	69	M	KDM6A	78	mut	10	4846	10837	3219	93775
114394	5	627731	CRA_00301	69	M	KDM6A	79	mut3_WT7	1	4453	10704	5019	101099
114394	5	627731	CRA_00301	69	M	KDM6A	79	mut3_WT7	2	4438	10797	3321	101099
114394	5	627731	CRA_00301	69	M	KDM6A	79	mut3_WT7	3	4526	10777	4054	101099
114394	5	627731	CRA_00301	69	M	KDM6A	79	mut3_WT7	4	4452	10608	4197	101099
114394	5	627731	CRA_00301	69	M	KDM6A	79	mut3_WT7	5	4353	10669	4289	101099
114394	5	627731	CRA_00301	69	M	KDM6A	79	mut3_WT7	6	4409	10523	2990	101099
114394	5	627731	CRA_00301	69	M	KDM6A	79	mut3_WT7	7	4311	10569	3443	101099
114394	5	627731	CRA_00301	69	M	KDM6A	79	mut3_WT7	8	4239	10648	4472	101099
114394	5	627731	CRA_00301	69	M	KDM6A	79	mut3_WT7	9	4293	10760	4218	101099
114394	5	627731	CRA_00301	69	M	KDM6A	79	mut3_WT7	10	4342	10827	3817	101099
114394	5	627731	CRA_00301	69	M	KDM6A	80	mut3_WT7	1	4717	10761	3222	95087
114394	5	627731	CRA_00301	69	M	KDM6A	80	mut3_WT7	2	4738	10847	3823	95087
114394	5	627731	CRA_00301	69	M	KDM6A	80	mut3_WT7	3	4846	10837	3219	95087
114394	5	627731	CRA_00301	69	M	KDM6A	80	mut3_WT7	4	4706	10926	2913	95087
114394	5	627731	CRA_00301	69	M	KDM6A	80	mut3_WT7	5	4828	10922	2856	95087
114394	5	627731	CRA_00301	69	M	KDM6A	80	mut3_WT7	6	4924	10904	2862	95087
114394	5	627731	CRA_00301	69	M	KDM6A	80	mut3_WT7	7	4942	10815	2512	95087
114394	5	627731	CRA_00301	69	M	KDM6A	80	mut3_WT7	8	4828	10728	2512	95087
114394	5	627731	CRA_00301	69	M	KDM6A	80	mut3_WT7	9	4925	10726	2344	95087
114394	5	627731	CRA_00301	69	M	KDM6A	80	mut3_WT7	10	5018	10885	4289	95087
114394	5	627731	CRA_00301	69	M	KDM6A	81	mut2_WT8	1	4657	10700	3470	80749
114394	5	627731	CRA_00301	69	M	KDM6A	81	mut2_WT8	2	4735	10680	2890	80749
114394	5	627731	CRA_00301	69	M	KDM6A	81	mut2_WT8	3	4828	10728	2512	80749
114394	5	627731	CRA_00301	69	M	KDM6A	81	mut2_WT8	4	4925	10726	2344	80749
114394	5	627731	CRA_00301	69	M	KDM6A	81	mut2_WT8	5	4671	10599	4092	80749
114394	5	627731	CRA_00301	69	M	KDM6A	81	mut2_WT8	6	4788	10589	3039	80749
114394	5	627731	CRA_00301	69	M	KDM6A	81	mut2_WT8	7	4823	10652	2428	80749
114394	5	627731	CRA_00301	69	M	KDM6A	81	mut2_WT8	8	4912	10654	2495	80749
114394	5	627731	CRA_00301	69	M	KDM6A	81	mut2_WT8	9	4927	10574	3029	80749
114394	5	627731	CRA_00301	69	M	KDM6A	81	mut2_WT8	10	5007	10634	3227	80749
114394	5	627731	CRA_00301	69	M	KDM6A	82	mut2_WT8	1	4846	10837	3219	90646
114394	5	627731	CRA_00301	69	M	KDM6A	82	mut2_WT8	2	4738	10847	3823	90646
114394	5	627731	CRA_00301	69	M	KDM6A	82	mut2_WT8	3	4706	10926	2913	90646
114394	5	627731	CRA_00301	69	M	KDM6A	82	mut2_WT8	4	4828	10922	2856	90646
114394	5	627731	CRA_00301	69	M	KDM6A	82	mut2_WT8	5	4924	10904	2862	90646
114394	5	627731	CRA_00301	69	M	KDM6A	82	mut2_WT8	6	4942	10815	2512	90646
114394	5	627731	CRA_00301	69	M	KDM6A	82	mut2_WT8	7	4925	10726	2344	90646
114394	5	627731	CRA_00301	69	M	KDM6A	82	mut2_WT8	8	4828	10728	2512	90646
114394	5	627731	CRA_00301	69	M	KDM6A	82	mut2_WT8	9	5045	10715	3368	90646
114394	5	627731	CRA_00301	69	M	KDM6A	82	mut2_WT8	10	5060	10796	4069	90646
114394	5	627731	CRA_00301	69	M	KDM6A	83	mut1_WT9	1	4453	10704	5019	101476
114394	5	627731	CRA_00301	69	M	KDM6A	83	mut1_WT9	2	4342	10827	3817	101476
114394	5	627731	CRA_00301	69	M	KDM6A	83	mut1_WT9	3	4293	10760	4218	101476
114394	5	627731	CRA_00301	69	M	KDM6A	83	mut1_WT9	4	4353	10669	4289	101476
114394	5	627731	CRA_00301	69	M	KDM6A	83	mut1_WT9	5	4239	10648	4472	101476
114394	5	627731	CRA_00301	69	M	KDM6A	83	mut1_WT9	6	4311	10569	3443	101476
114394	5	627731	CRA_00301	69	M	KDM6A	83	mut1_WT9	7	4452	10608	4197	101476
114394	5	627731	CRA_00301	69	M	KDM6A	83	mut1_WT9	8	4409	10523	2990	101476
114394	5	627731	CRA_00301	69	M	KDM6A	83	mut1_WT9	9	4311	10478	3372	101476
114394	5	627731	CRA_00301	69	M	KDM6A	83	mut1_WT9	10	4218	10560	2878	101476
114394	5	627731	CRA_00301	69	M	KDM6A	84	mut1_WT9	1	4846	10837	3219	93945
114394	5	627731	CRA_00301	69	M	KDM6A	84	mut1_WT9	2	4828	10922	2856	93945
114394	5	627731	CRA_00301	69	M	KDM6A	84	mut1_WT9	3	4924	10904	2862	93945
114394	5	627731	CRA_00301	69	M	KDM6A	84	mut1_WT9	4	5018	10885	4289	93945
114394	5	627731	CRA_00301	69	M	KDM6A	84	mut1_WT9	5	4942	10815	2512	93945
114394	5	627731	CRA_00301	69	M	KDM6A	84	mut1_WT9	6	5060	10796	4069	93945
114394	5	627731	CRA_00301	69	M	KDM6A	84	mut1_WT9	7	5045	10715	3368	93945
114394	5	627731	CRA_00301	69	M	KDM6A	84	mut1_WT9	8	4925	10726	2344	93945
114394	5	627731	CRA_00301	69	M	KDM6A	84	mut1_WT9	9	4828	10728	2512	93945
114394	5	627731	CRA_00301	69	M	KDM6A	84	mut1_WT9	10	5007	10634	3227	93945
114394	5	627731	CRA_00301	69	M	KDM6A	85	WT	1	4924	10904	2862	96402
114394	5	627731	CRA_00301	69	M	KDM6A	85	WT	2	5018	10885	4289	96402
114394	5	627731	CRA_00301	69	M	KDM6A	85	WT	3	4942	10815	2512	96402
114394	5	627731	CRA_00301	69	M	KDM6A	85	WT	4	5060	10796	4069	96402
114394	5	627731	CRA_00301	69	M	KDM6A	85	WT	5	5045	10715	3368	96402
114394	5	627731	CRA_00301	69	M	KDM6A	85	WT	6	4925	10726	2344	96402
114394	5	627731	CRA_00301	69	M	KDM6A	85	WT	7	5007	10634	3227	96402
114394	5	627731	CRA_00301	69	M	KDM6A	85	WT	8	5107	10650	3048	96402
114394	5	627731	CRA_00301	69	M	KDM6A	85	WT	9	5160	10775	3053	96402
114394	5	627731	CRA_00301	69	M	KDM6A	85	WT	10	5215	10709	2540	96402
114394	5	627731	CRA_00301	69	M	KDM6A	86	WT	1	5060	10796	4069	89774
114394	5	627731	CRA_00301	69	M	KDM6A	86	WT	2	5160	10775	3053	89774
114394	5	627731	CRA_00301	69	M	KDM6A	86	WT	3	5045	10715	3368	89774
114394	5	627731	CRA_00301	69	M	KDM6A	86	WT	4	5215	10709	2540	89774
114394	5	627731	CRA_00301	69	M	KDM6A	86	WT	5	5107	10650	3048	89774
114394	5	627731	CRA_00301	69	M	KDM6A	86	WT	6	5176	10585	2851	89774
114394	5	627731	CRA_00301	69	M	KDM6A	86	WT	7	5267	10640	3507	89774
114394	5	627731	CRA_00301	69	M	KDM6A	86	WT	8	5274	10553	2080	89774
114394	5	627731	CRA_00301	69	M	KDM6A	86	WT	9	5350	10577	4095	89774
114394	5	627731	CRA_00301	69	M	KDM6A	86	WT	10	5241	10496	2686	89774
114394	5	627731	CRA_00301	69	M	KDM6A	87	WT	1	4353	10669	4289	98793
114394	5	627731	CRA_00301	69	M	KDM6A	87	WT	2	4452	10608	4197	98793
114394	5	627731	CRA_00301	69	M	KDM6A	87	WT	3	4311	10569	3443	98793
114394	5	627731	CRA_00301	69	M	KDM6A	87	WT	4	4409	10523	2990	98793
114394	5	627731	CRA_00301	69	M	KDM6A	87	WT	5	4311	10478	3372	98793
114394	5	627731	CRA_00301	69	M	KDM6A	87	WT	6	4563	10620	5594	98793
114394	5	627731	CRA_00301	69	M	KDM6A	87	WT	7	4511	10523	3719	98793
114394	5	627731	CRA_00301	69	M	KDM6A	87	WT	8	4594	10481	5117	98793
114394	5	627731	CRA_00301	69	M	KDM6A	87	WT	9	4493	10421	4063	98793
114394	5	627731	CRA_00301	69	M	KDM6A	87	WT	10	4397	10434	2280	98793
114394	5	627731	CRA_00301	69	M	KDM6A	88	WT	1	4594	10481	5117	93009
114394	5	627731	CRA_00301	69	M	KDM6A	88	WT	2	4511	10523	3719	93009
114394	5	627731	CRA_00301	69	M	KDM6A	88	WT	3	4409	10523	2990	93009
114394	5	627731	CRA_00301	69	M	KDM6A	88	WT	4	4493	10421	4063	93009
114394	5	627731	CRA_00301	69	M	KDM6A	88	WT	5	4397	10434	2280	93009
114394	5	627731	CRA_00301	69	M	KDM6A	88	WT	6	4311	10478	3372	93009
114394	5	627731	CRA_00301	69	M	KDM6A	88	WT	7	4603	10370	3862	93009
114394	5	627731	CRA_00301	69	M	KDM6A	88	WT	8	4524	10288	3369	93009
114394	5	627731	CRA_00301	69	M	KDM6A	88	WT	9	4446	10327	2863	93009
114394	5	627731	CRA_00301	69	M	KDM6A	88	WT	10	4346	10349	2860	93009
114394	5	627731	CRA_00301	69	M	KDM6A	89	WT	1	4493	10421	4063	87959
114394	5	627731	CRA_00301	69	M	KDM6A	89	WT	2	4603	10370	3862	87959
114394	5	627731	CRA_00301	69	M	KDM6A	89	WT	3	4524	10288	3369	87959
114394	5	627731	CRA_00301	69	M	KDM6A	89	WT	4	4446	10327	2863	87959
114394	5	627731	CRA_00301	69	M	KDM6A	89	WT	5	4346	10349	2860	87959
114394	5	627731	CRA_00301	69	M	KDM6A	89	WT	6	4641	10286	3418	87959
114394	5	627731	CRA_00301	69	M	KDM6A	89	WT	7	4589	10213	2376	87959
114394	5	627731	CRA_00301	69	M	KDM6A	89	WT	8	4507	10194	2455	87959
114394	5	627731	CRA_00301	69	M	KDM6A	89	WT	9	4402	10192	2899	87959
114394	5	627731	CRA_00301	69	M	KDM6A	89	WT	10	4393	10274	2719	87959
99385	5	627738	CRA_00129	93	M	KDM6A	58	mut	1	5174	13388	1266	66352
99385	5	627738	CRA_00129	93	M	KDM6A	58	mut	1	5174	13388	1266	66352
99385	5	627738	CRA_00129	93	M	KDM6A	58	mut	1	5174	13388	1266	66352
99385	5	627738	CRA_00129	93	M	KDM6A	58	mut	2	5224	13415	1213	66352
99385	5	627738	CRA_00129	93	M	KDM6A	58	mut	2	5224	13415	1213	66352
99385	5	627738	CRA_00129	93	M	KDM6A	58	mut	2	5224	13415	1213	66352
99385	5	627738	CRA_00129	93	M	KDM6A	58	mut	3	5307	13374	4564	66352
99385	5	627738	CRA_00129	93	M	KDM6A	58	mut	3	5307	13374	4564	66352
99385	5	627738	CRA_00129	93	M	KDM6A	58	mut	3	5307	13374	4564	66352
99385	5	627738	CRA_00129	93	M	KDM6A	58	mut	4	5340	13442	4231	66352
99385	5	627738	CRA_00129	93	M	KDM6A	58	mut	4	5340	13442	4231	66352
99385	5	627738	CRA_00129	93	M	KDM6A	58	mut	4	5340	13442	4231	66352
99385	5	627738	CRA_00129	93	M	KDM6A	58	mut	5	5277	13483	5206	66352
99385	5	627738	CRA_00129	93	M	KDM6A	58	mut	5	5277	13483	5206	66352
99385	5	627738	CRA_00129	93	M	KDM6A	58	mut	5	5277	13483	5206	66352
99385	5	627738	CRA_00129	93	M	KDM6A	58	mut	6	5389	13360	3575	66352
99385	5	627738	CRA_00129	93	M	KDM6A	58	mut	6	5389	13360	3575	66352
99385	5	627738	CRA_00129	93	M	KDM6A	58	mut	6	5389	13360	3575	66352
99385	5	627738	CRA_00129	93	M	KDM6A	58	mut	7	5425	13457	3308	66352
99385	5	627738	CRA_00129	93	M	KDM6A	58	mut	7	5425	13457	3308	66352
99385	5	627738	CRA_00129	93	M	KDM6A	58	mut	7	5425	13457	3308	66352
99385	5	627738	CRA_00129	93	M	KDM6A	58	mut	8	5453	13385	2368	66352
99385	5	627738	CRA_00129	93	M	KDM6A	58	mut	8	5453	13385	2368	66352
99385	5	627738	CRA_00129	93	M	KDM6A	58	mut	8	5453	13385	2368	66352
99385	5	627738	CRA_00129	93	M	KDM6A	58	mut	9	5428	13532	3945	66352
99385	5	627738	CRA_00129	93	M	KDM6A	58	mut	9	5428	13532	3945	66352
99385	5	627738	CRA_00129	93	M	KDM6A	58	mut	9	5428	13532	3945	66352
99385	5	627738	CRA_00129	93	M	KDM6A	58	mut	10	5355	13551	4707	66352
99385	5	627738	CRA_00129	93	M	KDM6A	58	mut	10	5355	13551	4707	66352
99385	5	627738	CRA_00129	93	M	KDM6A	58	mut	10	5355	13551	4707	66352
99385	5	627738	CRA_00129	93	M	KDM6A	59	WT	1	5202	13521	3127	64713
99385	5	627738	CRA_00129	93	M	KDM6A	59	WT	1	5202	13521	3127	64713
99385	5	627738	CRA_00129	93	M	KDM6A	59	WT	1	5202	13521	3127	64713
99385	5	627738	CRA_00129	93	M	KDM6A	59	WT	2	5279	13565	2704	64713
99385	5	627738	CRA_00129	93	M	KDM6A	59	WT	2	5279	13565	2704	64713
99385	5	627738	CRA_00129	93	M	KDM6A	59	WT	2	5279	13565	2704	64713
99385	5	627738	CRA_00129	93	M	KDM6A	59	WT	3	5356	13628	3739	64713
99385	5	627738	CRA_00129	93	M	KDM6A	59	WT	3	5356	13628	3739	64713
99385	5	627738	CRA_00129	93	M	KDM6A	59	WT	3	5356	13628	3739	64713
99385	5	627738	CRA_00129	93	M	KDM6A	59	WT	4	5207	13598	3868	64713
99385	5	627738	CRA_00129	93	M	KDM6A	59	WT	4	5207	13598	3868	64713
99385	5	627738	CRA_00129	93	M	KDM6A	59	WT	4	5207	13598	3868	64713
99385	5	627738	CRA_00129	93	M	KDM6A	59	WT	5	5280	13661	3780	64713
99385	5	627738	CRA_00129	93	M	KDM6A	59	WT	5	5280	13661	3780	64713
99385	5	627738	CRA_00129	93	M	KDM6A	59	WT	5	5280	13661	3780	64713
99385	5	627738	CRA_00129	93	M	KDM6A	59	WT	6	5365	13719	3006	64713
99385	5	627738	CRA_00129	93	M	KDM6A	59	WT	6	5365	13719	3006	64713
99385	5	627738	CRA_00129	93	M	KDM6A	59	WT	6	5365	13719	3006	64713
99385	5	627738	CRA_00129	93	M	KDM6A	59	WT	7	5215	13712	4228	64713
99385	5	627738	CRA_00129	93	M	KDM6A	59	WT	7	5215	13712	4228	64713
99385	5	627738	CRA_00129	93	M	KDM6A	59	WT	7	5215	13712	4228	64713
99385	5	627738	CRA_00129	93	M	KDM6A	59	WT	8	5305	13749	3660	64713
99385	5	627738	CRA_00129	93	M	KDM6A	59	WT	8	5305	13749	3660	64713
99385	5	627738	CRA_00129	93	M	KDM6A	59	WT	8	5305	13749	3660	64713
99385	5	627738	CRA_00129	93	M	KDM6A	59	WT	9	5140	13629	3888	64713
99385	5	627738	CRA_00129	93	M	KDM6A	59	WT	9	5140	13629	3888	64713
99385	5	627738	CRA_00129	93	M	KDM6A	59	WT	9	5140	13629	3888	64713
99385	5	627738	CRA_00129	93	M	KDM6A	59	WT	10	5364	13800	2447	64713
99385	5	627738	CRA_00129	93	M	KDM6A	59	WT	10	5364	13800	2447	64713
99385	5	627738	CRA_00129	93	M	KDM6A	59	WT	10	5364	13800	2447	64713
99385	5	627738	CRA_00129	93	M	KDM6A	60	WT	1	5471	13623	3490	64602
99385	5	627738	CRA_00129	93	M	KDM6A	60	WT	1	5471	13623	3490	64602
99385	5	627738	CRA_00129	93	M	KDM6A	60	WT	1	5471	13623	3490	64602
99385	5	627738	CRA_00129	93	M	KDM6A	60	WT	2	5427	13673	3043	64602
99385	5	627738	CRA_00129	93	M	KDM6A	60	WT	2	5427	13673	3043	64602
99385	5	627738	CRA_00129	93	M	KDM6A	60	WT	2	5427	13673	3043	64602
99385	5	627738	CRA_00129	93	M	KDM6A	60	WT	3	5428	13740	2585	64602
99385	5	627738	CRA_00129	93	M	KDM6A	60	WT	3	5428	13740	2585	64602
99385	5	627738	CRA_00129	93	M	KDM6A	60	WT	3	5428	13740	2585	64602
99385	5	627738	CRA_00129	93	M	KDM6A	60	WT	4	5519	13693	2682	64602
99385	5	627738	CRA_00129	93	M	KDM6A	60	WT	4	5519	13693	2682	64602
99385	5	627738	CRA_00129	93	M	KDM6A	60	WT	4	5519	13693	2682	64602
99385	5	627738	CRA_00129	93	M	KDM6A	60	WT	5	5503	13761	2866	64602
99385	5	627738	CRA_00129	93	M	KDM6A	60	WT	5	5503	13761	2866	64602
99385	5	627738	CRA_00129	93	M	KDM6A	60	WT	5	5503	13761	2866	64602
99385	5	627738	CRA_00129	93	M	KDM6A	60	WT	6	5459	13827	4810	64602
99385	5	627738	CRA_00129	93	M	KDM6A	60	WT	6	5459	13827	4810	64602
99385	5	627738	CRA_00129	93	M	KDM6A	60	WT	6	5459	13827	4810	64602
99385	5	627738	CRA_00129	93	M	KDM6A	60	WT	7	5557	13634	2159	64602
99385	5	627738	CRA_00129	93	M	KDM6A	60	WT	7	5557	13634	2159	64602
99385	5	627738	CRA_00129	93	M	KDM6A	60	WT	7	5557	13634	2159	64602
99385	5	627738	CRA_00129	93	M	KDM6A	60	WT	8	5614	13685	2598	64602
99385	5	627738	CRA_00129	93	M	KDM6A	60	WT	8	5614	13685	2598	64602
99385	5	627738	CRA_00129	93	M	KDM6A	60	WT	8	5614	13685	2598	64602
99385	5	627738	CRA_00129	93	M	KDM6A	60	WT	9	5612	14826	4826	64602
99385	5	627738	CRA_00129	93	M	KDM6A	60	WT	9	5612	14826	4826	64602
99385	5	627738	CRA_00129	93	M	KDM6A	60	WT	9	5612	14826	4826	64602
99385	5	627738	CRA_00129	93	M	KDM6A	60	WT	10	5591	13839	4134	64602
99385	5	627738	CRA_00129	93	M	KDM6A	60	WT	10	5591	13839	4134	64602
99385	5	627738	CRA_00129	93	M	KDM6A	60	WT	10	5591	13839	4134	64602
99385	5	627738	CRA_00129	93	M	KDM6A	61	WT	1	5807	13829	3450	56518
99385	5	627738	CRA_00129	93	M	KDM6A	61	WT	1	5807	13829	3450	56518
99385	5	627738	CRA_00129	93	M	KDM6A	61	WT	1	5807	13829	3450	56518
99385	5	627738	CRA_00129	93	M	KDM6A	61	WT	2	5746	13785	2923	56518
99385	5	627738	CRA_00129	93	M	KDM6A	61	WT	2	5746	13785	2923	56518
99385	5	627738	CRA_00129	93	M	KDM6A	61	WT	2	5746	13785	2923	56518
99385	5	627738	CRA_00129	93	M	KDM6A	61	WT	3	5743	13878	4088	56518
99385	5	627738	CRA_00129	93	M	KDM6A	61	WT	3	5743	13878	4088	56518
99385	5	627738	CRA_00129	93	M	KDM6A	61	WT	3	5743	13878	4088	56518
99385	5	627738	CRA_00129	93	M	KDM6A	61	WT	4	5798	13745	1609	56518
99385	5	627738	CRA_00129	93	M	KDM6A	61	WT	4	5798	13745	1609	56518
99385	5	627738	CRA_00129	93	M	KDM6A	61	WT	4	5798	13745	1609	56518
99385	5	627738	CRA_00129	93	M	KDM6A	61	WT	5	5860	13792	1807	56518
99385	5	627738	CRA_00129	93	M	KDM6A	61	WT	5	5860	13792	1807	56518
99385	5	627738	CRA_00129	93	M	KDM6A	61	WT	5	5860	13792	1807	56518
99385	5	627738	CRA_00129	93	M	KDM6A	61	WT	6	5877	13729	3032	56518
99385	5	627738	CRA_00129	93	M	KDM6A	61	WT	6	5877	13729	3032	56518
99385	5	627738	CRA_00129	93	M	KDM6A	61	WT	6	5877	13729	3032	56518
99385	5	627738	CRA_00129	93	M	KDM6A	61	WT	7	5807	13686	1717	56518
99385	5	627738	CRA_00129	93	M	KDM6A	61	WT	7	5807	13686	1717	56518
99385	5	627738	CRA_00129	93	M	KDM6A	61	WT	7	5807	13686	1717	56518
99385	5	627738	CRA_00129	93	M	KDM6A	61	WT	8	5941	13777	2965	56518
99385	5	627738	CRA_00129	93	M	KDM6A	61	WT	8	5941	13777	2965	56518
99385	5	627738	CRA_00129	93	M	KDM6A	61	WT	8	5941	13777	2965	56518
99385	5	627738	CRA_00129	93	M	KDM6A	61	WT	9	5928	13841	3809	56518
99385	5	627738	CRA_00129	93	M	KDM6A	61	WT	9	5928	13841	3809	56518
99385	5	627738	CRA_00129	93	M	KDM6A	61	WT	9	5928	13841	3809	56518
99385	5	627738	CRA_00129	93	M	KDM6A	61	WT	10	5877	13892	3900	56518
99385	5	627738	CRA_00129	93	M	KDM6A	61	WT	10	5877	13892	3900	56518
99385	5	627738	CRA_00129	93	M	KDM6A	61	WT	10	5877	13892	3900	56518
99385	5	627738	CRA_00129	93	M	KDM6A	62	mut	1	11329	6790	3052	62163
99385	5	627738	CRA_00129	93	M	KDM6A	62	mut	1	11329	6790	3052	62163
99385	5	627738	CRA_00129	93	M	KDM6A	62	mut	1	11329	6790	3052	62163
99385	5	627738	CRA_00129	93	M	KDM6A	62	mut	2	11430	6795	3925	62163
99385	5	627738	CRA_00129	93	M	KDM6A	62	mut	2	11430	6795	3925	62163
99385	5	627738	CRA_00129	93	M	KDM6A	62	mut	2	11430	6795	3925	62163
99385	5	627738	CRA_00129	93	M	KDM6A	62	mut	3	11380	6864	3099	62163
99385	5	627738	CRA_00129	93	M	KDM6A	62	mut	3	11380	6864	3099	62163
99385	5	627738	CRA_00129	93	M	KDM6A	62	mut	3	11380	6864	3099	62163
99385	5	627738	CRA_00129	93	M	KDM6A	62	mut	4	11468	6876	2599	62163
99385	5	627738	CRA_00129	93	M	KDM6A	62	mut	4	11468	6876	2599	62163
99385	5	627738	CRA_00129	93	M	KDM6A	62	mut	4	11468	6876	2599	62163
99385	5	627738	CRA_00129	93	M	KDM6A	62	mut	5	11518	6812	3250	62163
99385	5	627738	CRA_00129	93	M	KDM6A	62	mut	5	11518	6812	3250	62163
99385	5	627738	CRA_00129	93	M	KDM6A	62	mut	5	11518	6812	3250	62163
99385	5	627738	CRA_00129	93	M	KDM6A	62	mut	6	11525	6918	2325	62163
99385	5	627738	CRA_00129	93	M	KDM6A	62	mut	6	11525	6918	2325	62163
99385	5	627738	CRA_00129	93	M	KDM6A	62	mut	6	11525	6918	2325	62163
99385	5	627738	CRA_00129	93	M	KDM6A	62	mut	7	11420	6951	2773	62163
99385	5	627738	CRA_00129	93	M	KDM6A	62	mut	7	11420	6951	2773	62163
99385	5	627738	CRA_00129	93	M	KDM6A	62	mut	7	11420	6951	2773	62163
99385	5	627738	CRA_00129	93	M	KDM6A	62	mut	8	11483	6983	1883	62163
99385	5	627738	CRA_00129	93	M	KDM6A	62	mut	8	11483	6983	1883	62163
99385	5	627738	CRA_00129	93	M	KDM6A	62	mut	8	11483	6983	1883	62163
99385	5	627738	CRA_00129	93	M	KDM6A	62	mut	9	11410	7023	2142	62163
99385	5	627738	CRA_00129	93	M	KDM6A	62	mut	9	11410	7023	2142	62163
99385	5	627738	CRA_00129	93	M	KDM6A	62	mut	9	11410	7023	2142	62163
99385	5	627738	CRA_00129	93	M	KDM6A	62	mut	10	11349	7057	3061	62163
99385	5	627738	CRA_00129	93	M	KDM6A	62	mut	10	11349	7057	3061	62163
99385	5	627738	CRA_00129	93	M	KDM6A	62	mut	10	11349	7057	3061	62163
99385	5	627738	CRA_00129	93	M	KDM6A	63	WT	1	11638	6708	1766	40255
99385	5	627738	CRA_00129	93	M	KDM6A	63	WT	1	11638	6708	1766	40255
99385	5	627738	CRA_00129	93	M	KDM6A	63	WT	1	11638	6708	1766	40255
99385	5	627738	CRA_00129	93	M	KDM6A	63	WT	2	11661	6750	1104	40255
99385	5	627738	CRA_00129	93	M	KDM6A	63	WT	2	11661	6750	1104	40255
99385	5	627738	CRA_00129	93	M	KDM6A	63	WT	2	11661	6750	1104	40255
99385	5	627738	CRA_00129	93	M	KDM6A	63	WT	3	11698	6783	1129	40255
99385	5	627738	CRA_00129	93	M	KDM6A	63	WT	3	11698	6783	1129	40255
99385	5	627738	CRA_00129	93	M	KDM6A	63	WT	3	11698	6783	1129	40255
99385	5	627738	CRA_00129	93	M	KDM6A	63	WT	4	11734	6731	2574	40255
99385	5	627738	CRA_00129	93	M	KDM6A	63	WT	4	11734	6731	2574	40255
99385	5	627738	CRA_00129	93	M	KDM6A	63	WT	4	11734	6731	2574	40255
99385	5	627738	CRA_00129	93	M	KDM6A	63	WT	5	11769	6793	2039	40255
99385	5	627738	CRA_00129	93	M	KDM6A	63	WT	5	11769	6793	2039	40255
99385	5	627738	CRA_00129	93	M	KDM6A	63	WT	5	11769	6793	2039	40255
99385	5	627738	CRA_00129	93	M	KDM6A	63	WT	6	11733	6846	1459	40255
99385	5	627738	CRA_00129	93	M	KDM6A	63	WT	6	11733	6846	1459	40255
99385	5	627738	CRA_00129	93	M	KDM6A	63	WT	6	11733	6846	1459	40255
99385	5	627738	CRA_00129	93	M	KDM6A	63	WT	7	11667	6834	1408	40255
99385	5	627738	CRA_00129	93	M	KDM6A	63	WT	7	11667	6834	1408	40255
99385	5	627738	CRA_00129	93	M	KDM6A	63	WT	7	11667	6834	1408	40255
99385	5	627738	CRA_00129	93	M	KDM6A	63	WT	8	11693	6895	1932	40255
99385	5	627738	CRA_00129	93	M	KDM6A	63	WT	8	11693	6895	1932	40255
99385	5	627738	CRA_00129	93	M	KDM6A	63	WT	8	11693	6895	1932	40255
99385	5	627738	CRA_00129	93	M	KDM6A	63	WT	9	11820	6748	2826	40255
99385	5	627738	CRA_00129	93	M	KDM6A	63	WT	9	11820	6748	2826	40255
99385	5	627738	CRA_00129	93	M	KDM6A	63	WT	9	11820	6748	2826	40255
99385	5	627738	CRA_00129	93	M	KDM6A	63	WT	10	11629	6882	1222	40255
99385	5	627738	CRA_00129	93	M	KDM6A	63	WT	10	11629	6882	1222	40255
99385	5	627738	CRA_00129	93	M	KDM6A	63	WT	10	11629	6882	1222	40255
99385	5	627738	CRA_00129	93	M	KDM6A	64	WT	1	11278	7126	2889	48898
99385	5	627738	CRA_00129	93	M	KDM6A	64	WT	1	11278	7126	2889	48898
99385	5	627738	CRA_00129	93	M	KDM6A	64	WT	1	11278	7126	2889	48898
99385	5	627738	CRA_00129	93	M	KDM6A	64	WT	2	11351	7136	2308	48898
99385	5	627738	CRA_00129	93	M	KDM6A	64	WT	2	11351	7136	2308	48898
99385	5	627738	CRA_00129	93	M	KDM6A	64	WT	2	11351	7136	2308	48898
99385	5	627738	CRA_00129	93	M	KDM6A	64	WT	3	11386	7201	2644	48898
99385	5	627738	CRA_00129	93	M	KDM6A	64	WT	3	11386	7201	2644	48898
99385	5	627738	CRA_00129	93	M	KDM6A	64	WT	3	11386	7201	2644	48898
99385	5	627738	CRA_00129	93	M	KDM6A	64	WT	4	11291	7190	2121	48898
99385	5	627738	CRA_00129	93	M	KDM6A	64	WT	4	11291	7190	2121	48898
99385	5	627738	CRA_00129	93	M	KDM6A	64	WT	4	11291	7190	2121	48898
99385	5	627738	CRA_00129	93	M	KDM6A	64	WT	5	11342	7241	1013	48898
99385	5	627738	CRA_00129	93	M	KDM6A	64	WT	5	11342	7241	1013	48898
99385	5	627738	CRA_00129	93	M	KDM6A	64	WT	5	11342	7241	1013	48898
99385	5	627738	CRA_00129	93	M	KDM6A	64	WT	6	11469	7232	2423	48898
99385	5	627738	CRA_00129	93	M	KDM6A	64	WT	6	11469	7232	2423	48898
99385	5	627738	CRA_00129	93	M	KDM6A	64	WT	6	11469	7232	2423	48898
99385	5	627738	CRA_00129	93	M	KDM6A	64	WT	7	11410	7276	2121	48898
99385	5	627738	CRA_00129	93	M	KDM6A	64	WT	7	11410	7276	2121	48898
99385	5	627738	CRA_00129	93	M	KDM6A	64	WT	7	11410	7276	2121	48898
99385	5	627738	CRA_00129	93	M	KDM6A	64	WT	8	11317	7296	2318	48898
99385	5	627738	CRA_00129	93	M	KDM6A	64	WT	8	11317	7296	2318	48898
99385	5	627738	CRA_00129	93	M	KDM6A	64	WT	8	11317	7296	2318	48898
99385	5	627738	CRA_00129	93	M	KDM6A	64	WT	9	11383	7336	2308	48898
99385	5	627738	CRA_00129	93	M	KDM6A	64	WT	9	11383	7336	2308	48898
99385	5	627738	CRA_00129	93	M	KDM6A	64	WT	9	11383	7336	2308	48898
99385	5	627738	CRA_00129	93	M	KDM6A	64	WT	10	11478	7172	1672	48898
99385	5	627738	CRA_00129	93	M	KDM6A	64	WT	10	11478	7172	1672	48898
99385	5	627738	CRA_00129	93	M	KDM6A	64	WT	10	11478	7172	1672	48898
99385	5	627738	CRA_00129	93	M	KDM6A	65	WT	1	11113	6678	2405	68284
99385	5	627738	CRA_00129	93	M	KDM6A	65	WT	1	11113	6678	2405	68284
99385	5	627738	CRA_00129	93	M	KDM6A	65	WT	1	11113	6678	2405	68284
99385	5	627738	CRA_00129	93	M	KDM6A	65	WT	2	11108	6745	3217	68284
99385	5	627738	CRA_00129	93	M	KDM6A	65	WT	2	11108	6745	3217	68284
99385	5	627738	CRA_00129	93	M	KDM6A	65	WT	2	11108	6745	3217	68284
99385	5	627738	CRA_00129	93	M	KDM6A	65	WT	3	11023	6709	1914	68284
99385	5	627738	CRA_00129	93	M	KDM6A	65	WT	3	11023	6709	1914	68284
99385	5	627738	CRA_00129	93	M	KDM6A	65	WT	3	11023	6709	1914	68284
99385	5	627738	CRA_00129	93	M	KDM6A	65	WT	4	10937	6683	2969	68284
99385	5	627738	CRA_00129	93	M	KDM6A	65	WT	4	10937	6683	2969	68284
99385	5	627738	CRA_00129	93	M	KDM6A	65	WT	4	10937	6683	2969	68284
99385	5	627738	CRA_00129	93	M	KDM6A	65	WT	5	11030	6797	2669	68284
99385	5	627738	CRA_00129	93	M	KDM6A	65	WT	5	11030	6797	2669	68284
99385	5	627738	CRA_00129	93	M	KDM6A	65	WT	5	11030	6797	2669	68284
99385	5	627738	CRA_00129	93	M	KDM6A	65	WT	6	10959	6760	2484	68284
99385	5	627738	CRA_00129	93	M	KDM6A	65	WT	6	10959	6760	2484	68284
99385	5	627738	CRA_00129	93	M	KDM6A	65	WT	6	10959	6760	2484	68284
99385	5	627738	CRA_00129	93	M	KDM6A	65	WT	7	11174	6793	2947	68284
99385	5	627738	CRA_00129	93	M	KDM6A	65	WT	7	11174	6793	2947	68284
99385	5	627738	CRA_00129	93	M	KDM6A	65	WT	7	11174	6793	2947	68284
99385	5	627738	CRA_00129	93	M	KDM6A	65	WT	8	11067	6850	2702	68284
99385	5	627738	CRA_00129	93	M	KDM6A	65	WT	8	11067	6850	2702	68284
99385	5	627738	CRA_00129	93	M	KDM6A	65	WT	8	11067	6850	2702	68284
99385	5	627738	CRA_00129	93	M	KDM6A	65	WT	9	11039	6628	3220	68284
99385	5	627738	CRA_00129	93	M	KDM6A	65	WT	9	11039	6628	3220	68284
99385	5	627738	CRA_00129	93	M	KDM6A	65	WT	9	11039	6628	3220	68284
99385	5	627738	CRA_00129	93	M	KDM6A	65	WT	10	11204	6704	2839	68284
99385	5	627738	CRA_00129	93	M	KDM6A	65	WT	10	11204	6704	2839	68284
99385	5	627738	CRA_00129	93	M	KDM6A	65	WT	10	11204	6704	2839	68284
99385	5	627738	CRA_00129	93	M	KDM6A	66	mut	1	23165	20590	6384	81823
99385	5	627738	CRA_00129	93	M	KDM6A	66	mut	1	23165	20590	6384	81823
99385	5	627738	CRA_00129	93	M	KDM6A	66	mut	1	23165	20590	6384	81823
99385	5	627738	CRA_00129	93	M	KDM6A	66	mut	2	23159	20512	3585	81823
99385	5	627738	CRA_00129	93	M	KDM6A	66	mut	2	23159	20512	3585	81823
99385	5	627738	CRA_00129	93	M	KDM6A	66	mut	2	23159	20512	3585	81823
99385	5	627738	CRA_00129	93	M	KDM6A	66	mut	3	23047	20491	3703	81823
99385	5	627738	CRA_00129	93	M	KDM6A	66	mut	3	23047	20491	3703	81823
99385	5	627738	CRA_00129	93	M	KDM6A	66	mut	3	23047	20491	3703	81823
99385	5	627738	CRA_00129	93	M	KDM6A	66	mut	4	23002	20555	3703	81823
99385	5	627738	CRA_00129	93	M	KDM6A	66	mut	4	23002	20555	3703	81823
99385	5	627738	CRA_00129	93	M	KDM6A	66	mut	4	23002	20555	3703	81823
99385	5	627738	CRA_00129	93	M	KDM6A	66	mut	5	23156	20685	3919	81823
99385	5	627738	CRA_00129	93	M	KDM6A	66	mut	5	23156	20685	3919	81823
99385	5	627738	CRA_00129	93	M	KDM6A	66	mut	5	23156	20685	3919	81823
99385	5	627738	CRA_00129	93	M	KDM6A	66	mut	6	23280	20506	3294	81823
99385	5	627738	CRA_00129	93	M	KDM6A	66	mut	6	23280	20506	3294	81823
99385	5	627738	CRA_00129	93	M	KDM6A	66	mut	6	23280	20506	3294	81823
99385	5	627738	CRA_00129	93	M	KDM6A	66	mut	7	23278	20590	3541	81823
99385	5	627738	CRA_00129	93	M	KDM6A	66	mut	7	23278	20590	3541	81823
99385	5	627738	CRA_00129	93	M	KDM6A	66	mut	7	23278	20590	3541	81823
99385	5	627738	CRA_00129	93	M	KDM6A	66	mut	8	23395	20455	3092	81823
99385	5	627738	CRA_00129	93	M	KDM6A	66	mut	8	23395	20455	3092	81823
99385	5	627738	CRA_00129	93	M	KDM6A	66	mut	8	23395	20455	3092	81823
99385	5	627738	CRA_00129	93	M	KDM6A	66	mut	9	23363	20526	1829	81823
99385	5	627738	CRA_00129	93	M	KDM6A	66	mut	9	23363	20526	1829	81823
99385	5	627738	CRA_00129	93	M	KDM6A	66	mut	9	23363	20526	1829	81823
99385	5	627738	CRA_00129	93	M	KDM6A	66	mut	10	23353	20598	2685	81823
99385	5	627738	CRA_00129	93	M	KDM6A	66	mut	10	23353	20598	2685	81823
99385	5	627738	CRA_00129	93	M	KDM6A	66	mut	10	23353	20598	2685	81823
99385	5	627738	CRA_00129	93	M	KDM6A	67	WT	1	23084	20433	1702	62812
99385	5	627738	CRA_00129	93	M	KDM6A	67	WT	1	23084	20433	1702	62812
99385	5	627738	CRA_00129	93	M	KDM6A	67	WT	1	23084	20433	1702	62812
99385	5	627738	CRA_00129	93	M	KDM6A	67	WT	2	23067	20333	1645	62812
99385	5	627738	CRA_00129	93	M	KDM6A	67	WT	2	23067	20333	1645	62812
99385	5	627738	CRA_00129	93	M	KDM6A	67	WT	2	23067	20333	1645	62812
99385	5	627738	CRA_00129	93	M	KDM6A	67	WT	3	23087	20379	1744	62812
99385	5	627738	CRA_00129	93	M	KDM6A	67	WT	3	23087	20379	1744	62812
99385	5	627738	CRA_00129	93	M	KDM6A	67	WT	3	23087	20379	1744	62812
99385	5	627738	CRA_00129	93	M	KDM6A	67	WT	4	23181	20397	2097	62812
99385	5	627738	CRA_00129	93	M	KDM6A	67	WT	4	23181	20397	2097	62812
99385	5	627738	CRA_00129	93	M	KDM6A	67	WT	4	23181	20397	2097	62812
99385	5	627738	CRA_00129	93	M	KDM6A	67	WT	5	23194	20341	3784	62812
99385	5	627738	CRA_00129	93	M	KDM6A	67	WT	5	23194	20341	3784	62812
99385	5	627738	CRA_00129	93	M	KDM6A	67	WT	5	23194	20341	3784	62812
99385	5	627738	CRA_00129	93	M	KDM6A	67	WT	6	23242	20419	1849	62812
99385	5	627738	CRA_00129	93	M	KDM6A	67	WT	6	23242	20419	1849	62812
99385	5	627738	CRA_00129	93	M	KDM6A	67	WT	6	23242	20419	1849	62812
99385	5	627738	CRA_00129	93	M	KDM6A	67	WT	7	22978	20279	2307	62812
99385	5	627738	CRA_00129	93	M	KDM6A	67	WT	7	22978	20279	2307	62812
99385	5	627738	CRA_00129	93	M	KDM6A	67	WT	7	22978	20279	2307	62812
99385	5	627738	CRA_00129	93	M	KDM6A	67	WT	8	23088	20261	4135	62812
99385	5	627738	CRA_00129	93	M	KDM6A	67	WT	8	23088	20261	4135	62812
99385	5	627738	CRA_00129	93	M	KDM6A	67	WT	8	23088	20261	4135	62812
99385	5	627738	CRA_00129	93	M	KDM6A	67	WT	9	23306	20348	2203	62812
99385	5	627738	CRA_00129	93	M	KDM6A	67	WT	9	23306	20348	2203	62812
99385	5	627738	CRA_00129	93	M	KDM6A	67	WT	9	23306	20348	2203	62812
99385	5	627738	CRA_00129	93	M	KDM6A	67	WT	10	23196	20463	2011	62812
99385	5	627738	CRA_00129	93	M	KDM6A	67	WT	10	23196	20463	2011	62812
99385	5	627738	CRA_00129	93	M	KDM6A	67	WT	10	23196	20463	2011	62812
99385	5	627738	CRA_00129	93	M	KDM6A	68	WT	1	22887	20451	1824	44630
99385	5	627738	CRA_00129	93	M	KDM6A	68	WT	1	22887	20451	1824	44630
99385	5	627738	CRA_00129	93	M	KDM6A	68	WT	1	22887	20451	1824	44630
99385	5	627738	CRA_00129	93	M	KDM6A	68	WT	2	22815	20442	2213	44630
99385	5	627738	CRA_00129	93	M	KDM6A	68	WT	2	22815	20442	2213	44630
99385	5	627738	CRA_00129	93	M	KDM6A	68	WT	2	22815	20442	2213	44630
99385	5	627738	CRA_00129	93	M	KDM6A	68	WT	3	22865	20505	1675	44630
99385	5	627738	CRA_00129	93	M	KDM6A	68	WT	3	22865	20505	1675	44630
99385	5	627738	CRA_00129	93	M	KDM6A	68	WT	3	22865	20505	1675	44630
99385	5	627738	CRA_00129	93	M	KDM6A	68	WT	4	22821	20556	2111	44630
99385	5	627738	CRA_00129	93	M	KDM6A	68	WT	4	22821	20556	2111	44630
99385	5	627738	CRA_00129	93	M	KDM6A	68	WT	4	22821	20556	2111	44630
99385	5	627738	CRA_00129	93	M	KDM6A	68	WT	5	22946	20408	1249	44630
99385	5	627738	CRA_00129	93	M	KDM6A	68	WT	5	22946	20408	1249	44630
99385	5	627738	CRA_00129	93	M	KDM6A	68	WT	5	22946	20408	1249	44630
99385	5	627738	CRA_00129	93	M	KDM6A	68	WT	6	22977	20447	1359	44630
99385	5	627738	CRA_00129	93	M	KDM6A	68	WT	6	22977	20447	1359	44630
99385	5	627738	CRA_00129	93	M	KDM6A	68	WT	6	22977	20447	1359	44630
99385	5	627738	CRA_00129	93	M	KDM6A	68	WT	7	22879	20399	1641	44630
99385	5	627738	CRA_00129	93	M	KDM6A	68	WT	7	22879	20399	1641	44630
99385	5	627738	CRA_00129	93	M	KDM6A	68	WT	7	22879	20399	1641	44630
99385	5	627738	CRA_00129	93	M	KDM6A	68	WT	8	22959	20495	1354	44630
99385	5	627738	CRA_00129	93	M	KDM6A	68	WT	8	22959	20495	1354	44630
99385	5	627738	CRA_00129	93	M	KDM6A	68	WT	8	22959	20495	1354	44630
99385	5	627738	CRA_00129	93	M	KDM6A	68	WT	9	22910	20552	1877	44630
99385	5	627738	CRA_00129	93	M	KDM6A	68	WT	9	22910	20552	1877	44630
99385	5	627738	CRA_00129	93	M	KDM6A	68	WT	9	22910	20552	1877	44630
99385	5	627738	CRA_00129	93	M	KDM6A	68	WT	10	22793	20509	1575	44630
99385	5	627738	CRA_00129	93	M	KDM6A	68	WT	10	22793	20509	1575	44630
99385	5	627738	CRA_00129	93	M	KDM6A	68	WT	10	22793	20509	1575	44630
99385	5	627738	CRA_00129	93	M	KDM6A	69	WT	1	22979	19850	1213	36823
99385	5	627738	CRA_00129	93	M	KDM6A	69	WT	1	22979	19850	1213	36823
99385	5	627738	CRA_00129	93	M	KDM6A	69	WT	1	22979	19850	1213	36823
99385	5	627738	CRA_00129	93	M	KDM6A	69	WT	2	22905	19859	1227	36823
99385	5	627738	CRA_00129	93	M	KDM6A	69	WT	2	22905	19859	1227	36823
99385	5	627738	CRA_00129	93	M	KDM6A	69	WT	2	22905	19859	1227	36823
99385	5	627738	CRA_00129	93	M	KDM6A	69	WT	3	22899	19810	946	36823
99385	5	627738	CRA_00129	93	M	KDM6A	69	WT	3	22899	19810	946	36823
99385	5	627738	CRA_00129	93	M	KDM6A	69	WT	3	22899	19810	946	36823
99385	5	627738	CRA_00129	93	M	KDM6A	69	WT	4	23006	19895	1531	36823
99385	5	627738	CRA_00129	93	M	KDM6A	69	WT	4	23006	19895	1531	36823
99385	5	627738	CRA_00129	93	M	KDM6A	69	WT	4	23006	19895	1531	36823
99385	5	627738	CRA_00129	93	M	KDM6A	69	WT	5	22915	19900	1558	36823
99385	5	627738	CRA_00129	93	M	KDM6A	69	WT	5	22915	19900	1558	36823
99385	5	627738	CRA_00129	93	M	KDM6A	69	WT	5	22915	19900	1558	36823
99385	5	627738	CRA_00129	93	M	KDM6A	69	WT	6	22963	19811	1021	36823
99385	5	627738	CRA_00129	93	M	KDM6A	69	WT	6	22963	19811	1021	36823
99385	5	627738	CRA_00129	93	M	KDM6A	69	WT	6	22963	19811	1021	36823
99385	5	627738	CRA_00129	93	M	KDM6A	69	WT	7	23052	19839	1423	36823
99385	5	627738	CRA_00129	93	M	KDM6A	69	WT	7	23052	19839	1423	36823
99385	5	627738	CRA_00129	93	M	KDM6A	69	WT	7	23052	19839	1423	36823
99385	5	627738	CRA_00129	93	M	KDM6A	69	WT	8	22848	19850	778	36823
99385	5	627738	CRA_00129	93	M	KDM6A	69	WT	8	22848	19850	778	36823
99385	5	627738	CRA_00129	93	M	KDM6A	69	WT	8	22848	19850	778	36823
99385	5	627738	CRA_00129	93	M	KDM6A	69	WT	9	22909	19949	1461	36823
99385	5	627738	CRA_00129	93	M	KDM6A	69	WT	9	22909	19949	1461	36823
99385	5	627738	CRA_00129	93	M	KDM6A	69	WT	9	22909	19949	1461	36823
99385	5	627738	CRA_00129	93	M	KDM6A	69	WT	10	22972	19957	2054	36823
99385	5	627738	CRA_00129	93	M	KDM6A	69	WT	10	22972	19957	2054	36823
99385	5	627738	CRA_00129	93	M	KDM6A	69	WT	10	22972	19957	2054	36823
99385	5	627738	CRA_00129	93	M	KDM6A	90	mut3_WT7	1	23363	20526	1829	60279
99385	5	627738	CRA_00129	93	M	KDM6A	90	mut3_WT7	1	23363	20526	1829	60279
99385	5	627738	CRA_00129	93	M	KDM6A	90	mut3_WT7	1	23363	20526	1829	60279
99385	5	627738	CRA_00129	93	M	KDM6A	90	mut3_WT7	2	23280	20506	3294	60279
99385	5	627738	CRA_00129	93	M	KDM6A	90	mut3_WT7	2	23280	20506	3294	60279
99385	5	627738	CRA_00129	93	M	KDM6A	90	mut3_WT7	2	23280	20506	3294	60279
99385	5	627738	CRA_00129	93	M	KDM6A	90	mut3_WT7	3	23395	20455	3092	60279
99385	5	627738	CRA_00129	93	M	KDM6A	90	mut3_WT7	3	23395	20455	3092	60279
99385	5	627738	CRA_00129	93	M	KDM6A	90	mut3_WT7	3	23395	20455	3092	60279
99385	5	627738	CRA_00129	93	M	KDM6A	90	mut3_WT7	4	23196	20463	2011	60279
99385	5	627738	CRA_00129	93	M	KDM6A	90	mut3_WT7	4	23196	20463	2011	60279
99385	5	627738	CRA_00129	93	M	KDM6A	90	mut3_WT7	4	23196	20463	2011	60279
99385	5	627738	CRA_00129	93	M	KDM6A	90	mut3_WT7	5	23242	20419	1849	60279
99385	5	627738	CRA_00129	93	M	KDM6A	90	mut3_WT7	5	23242	20419	1849	60279
99385	5	627738	CRA_00129	93	M	KDM6A	90	mut3_WT7	5	23242	20419	1849	60279
99385	5	627738	CRA_00129	93	M	KDM6A	90	mut3_WT7	6	23181	20397	2097	60279
99385	5	627738	CRA_00129	93	M	KDM6A	90	mut3_WT7	6	23181	20397	2097	60279
99385	5	627738	CRA_00129	93	M	KDM6A	90	mut3_WT7	6	23181	20397	2097	60279
99385	5	627738	CRA_00129	93	M	KDM6A	90	mut3_WT7	7	23306	20348	2203	60279
99385	5	627738	CRA_00129	93	M	KDM6A	90	mut3_WT7	7	23306	20348	2203	60279
99385	5	627738	CRA_00129	93	M	KDM6A	90	mut3_WT7	7	23306	20348	2203	60279
99385	5	627738	CRA_00129	93	M	KDM6A	90	mut3_WT7	8	23194	20341	3784	60279
99385	5	627738	CRA_00129	93	M	KDM6A	90	mut3_WT7	8	23194	20341	3784	60279
99385	5	627738	CRA_00129	93	M	KDM6A	90	mut3_WT7	8	23194	20341	3784	60279
99385	5	627738	CRA_00129	93	M	KDM6A	90	mut3_WT7	9	23309	20444	2135	60279
99385	5	627738	CRA_00129	93	M	KDM6A	90	mut3_WT7	9	23309	20444	2135	60279
99385	5	627738	CRA_00129	93	M	KDM6A	90	mut3_WT7	9	23309	20444	2135	60279
99385	5	627738	CRA_00129	93	M	KDM6A	90	mut3_WT7	10	23341	20386	2280	60279
99385	5	627738	CRA_00129	93	M	KDM6A	90	mut3_WT7	10	23341	20386	2280	60279
99385	5	627738	CRA_00129	93	M	KDM6A	90	mut3_WT7	10	23341	20386	2280	60279
99385	5	627738	CRA_00129	93	M	KDM6A	91	mut3_WT7	1	23159	20512	3585	49732
99385	5	627738	CRA_00129	93	M	KDM6A	91	mut3_WT7	1	23159	20512	3585	49732
99385	5	627738	CRA_00129	93	M	KDM6A	91	mut3_WT7	1	23159	20512	3585	49732
99385	5	627738	CRA_00129	93	M	KDM6A	91	mut3_WT7	2	23047	20491	3703	49732
99385	5	627738	CRA_00129	93	M	KDM6A	91	mut3_WT7	2	23047	20491	3703	49732
99385	5	627738	CRA_00129	93	M	KDM6A	91	mut3_WT7	2	23047	20491	3703	49732
99385	5	627738	CRA_00129	93	M	KDM6A	91	mut3_WT7	3	23002	20555	3703	49732
99385	5	627738	CRA_00129	93	M	KDM6A	91	mut3_WT7	3	23002	20555	3703	49732
99385	5	627738	CRA_00129	93	M	KDM6A	91	mut3_WT7	3	23002	20555	3703	49732
99385	5	627738	CRA_00129	93	M	KDM6A	91	mut3_WT7	4	23196	20463	2011	49732
99385	5	627738	CRA_00129	93	M	KDM6A	91	mut3_WT7	4	23196	20463	2011	49732
99385	5	627738	CRA_00129	93	M	KDM6A	91	mut3_WT7	4	23196	20463	2011	49732
99385	5	627738	CRA_00129	93	M	KDM6A	91	mut3_WT7	5	23084	20433	1702	49732
99385	5	627738	CRA_00129	93	M	KDM6A	91	mut3_WT7	5	23084	20433	1702	49732
99385	5	627738	CRA_00129	93	M	KDM6A	91	mut3_WT7	5	23084	20433	1702	49732
99385	5	627738	CRA_00129	93	M	KDM6A	91	mut3_WT7	6	23087	20379	1744	49732
99385	5	627738	CRA_00129	93	M	KDM6A	91	mut3_WT7	6	23087	20379	1744	49732
99385	5	627738	CRA_00129	93	M	KDM6A	91	mut3_WT7	6	23087	20379	1744	49732
99385	5	627738	CRA_00129	93	M	KDM6A	91	mut3_WT7	7	22959	20495	1354	49732
99385	5	627738	CRA_00129	93	M	KDM6A	91	mut3_WT7	7	22959	20495	1354	49732
99385	5	627738	CRA_00129	93	M	KDM6A	91	mut3_WT7	7	22959	20495	1354	49732
99385	5	627738	CRA_00129	93	M	KDM6A	91	mut3_WT7	8	22977	20447	1359	49732
99385	5	627738	CRA_00129	93	M	KDM6A	91	mut3_WT7	8	22977	20447	1359	49732
99385	5	627738	CRA_00129	93	M	KDM6A	91	mut3_WT7	8	22977	20447	1359	49732
99385	5	627738	CRA_00129	93	M	KDM6A	91	mut3_WT7	9	22946	20408	1249	49732
99385	5	627738	CRA_00129	93	M	KDM6A	91	mut3_WT7	9	22946	20408	1249	49732
99385	5	627738	CRA_00129	93	M	KDM6A	91	mut3_WT7	9	22946	20408	1249	49732
99385	5	627738	CRA_00129	93	M	KDM6A	91	mut3_WT7	10	23025	20406	1378	49732
99385	5	627738	CRA_00129	93	M	KDM6A	91	mut3_WT7	10	23025	20406	1378	49732
99385	5	627738	CRA_00129	93	M	KDM6A	91	mut3_WT7	10	23025	20406	1378	49732
99385	5	627738	CRA_00129	93	M	KDM6A	92	mut2_WT8	1	23047	20491	3703	58417
99385	5	627738	CRA_00129	93	M	KDM6A	92	mut2_WT8	1	23047	20491	3703	58417
99385	5	627738	CRA_00129	93	M	KDM6A	92	mut2_WT8	1	23047	20491	3703	58417
99385	5	627738	CRA_00129	93	M	KDM6A	92	mut2_WT8	2	23159	20512	3585	58417
99385	5	627738	CRA_00129	93	M	KDM6A	92	mut2_WT8	2	23159	20512	3585	58417
99385	5	627738	CRA_00129	93	M	KDM6A	92	mut2_WT8	2	23159	20512	3585	58417
99385	5	627738	CRA_00129	93	M	KDM6A	92	mut2_WT8	3	23196	20463	2011	58417
99385	5	627738	CRA_00129	93	M	KDM6A	92	mut2_WT8	3	23196	20463	2011	58417
99385	5	627738	CRA_00129	93	M	KDM6A	92	mut2_WT8	3	23196	20463	2011	58417
99385	5	627738	CRA_00129	93	M	KDM6A	92	mut2_WT8	4	23242	20419	1849	58417
99385	5	627738	CRA_00129	93	M	KDM6A	92	mut2_WT8	4	23242	20419	1849	58417
99385	5	627738	CRA_00129	93	M	KDM6A	92	mut2_WT8	4	23242	20419	1849	58417
99385	5	627738	CRA_00129	93	M	KDM6A	92	mut2_WT8	5	23181	20397	2097	58417
99385	5	627738	CRA_00129	93	M	KDM6A	92	mut2_WT8	5	23181	20397	2097	58417
99385	5	627738	CRA_00129	93	M	KDM6A	92	mut2_WT8	5	23181	20397	2097	58417
99385	5	627738	CRA_00129	93	M	KDM6A	92	mut2_WT8	6	23194	20341	3784	58417
99385	5	627738	CRA_00129	93	M	KDM6A	92	mut2_WT8	6	23194	20341	3784	58417
99385	5	627738	CRA_00129	93	M	KDM6A	92	mut2_WT8	6	23194	20341	3784	58417
99385	5	627738	CRA_00129	93	M	KDM6A	92	mut2_WT8	7	23084	20433	1702	58417
99385	5	627738	CRA_00129	93	M	KDM6A	92	mut2_WT8	7	23084	20433	1702	58417
99385	5	627738	CRA_00129	93	M	KDM6A	92	mut2_WT8	7	23084	20433	1702	58417
99385	5	627738	CRA_00129	93	M	KDM6A	92	mut2_WT8	8	23087	20379	1744	58417
99385	5	627738	CRA_00129	93	M	KDM6A	92	mut2_WT8	8	23087	20379	1744	58417
99385	5	627738	CRA_00129	93	M	KDM6A	92	mut2_WT8	8	23087	20379	1744	58417
99385	5	627738	CRA_00129	93	M	KDM6A	92	mut2_WT8	9	23025	20406	1378	58417
99385	5	627738	CRA_00129	93	M	KDM6A	92	mut2_WT8	9	23025	20406	1378	58417
99385	5	627738	CRA_00129	93	M	KDM6A	92	mut2_WT8	9	23025	20406	1378	58417
99385	5	627738	CRA_00129	93	M	KDM6A	92	mut2_WT8	10	23067	20333	1645	58417
99385	5	627738	CRA_00129	93	M	KDM6A	92	mut2_WT8	10	23067	20333	1645	58417
99385	5	627738	CRA_00129	93	M	KDM6A	92	mut2_WT8	10	23067	20333	1645	58417
99385	5	627738	CRA_00129	93	M	KDM6A	93	mut2_WT8	1	23363	20526	1829	48974
99385	5	627738	CRA_00129	93	M	KDM6A	93	mut2_WT8	1	23363	20526	1829	48974
99385	5	627738	CRA_00129	93	M	KDM6A	93	mut2_WT8	1	23363	20526	1829	48974
99385	5	627738	CRA_00129	93	M	KDM6A	93	mut2_WT8	2	23395	20455	3092	48974
99385	5	627738	CRA_00129	93	M	KDM6A	93	mut2_WT8	2	23395	20455	3092	48974
99385	5	627738	CRA_00129	93	M	KDM6A	93	mut2_WT8	2	23395	20455	3092	48974
99385	5	627738	CRA_00129	93	M	KDM6A	93	mut2_WT8	3	23309	20444	2135	48974
99385	5	627738	CRA_00129	93	M	KDM6A	93	mut2_WT8	3	23309	20444	2135	48974
99385	5	627738	CRA_00129	93	M	KDM6A	93	mut2_WT8	3	23309	20444	2135	48974
99385	5	627738	CRA_00129	93	M	KDM6A	93	mut2_WT8	4	23341	20386	2280	48974
99385	5	627738	CRA_00129	93	M	KDM6A	93	mut2_WT8	4	23341	20386	2280	48974
99385	5	627738	CRA_00129	93	M	KDM6A	93	mut2_WT8	4	23341	20386	2280	48974
99385	5	627738	CRA_00129	93	M	KDM6A	93	mut2_WT8	5	23306	20348	2203	48974
99385	5	627738	CRA_00129	93	M	KDM6A	93	mut2_WT8	5	23306	20348	2203	48974
99385	5	627738	CRA_00129	93	M	KDM6A	93	mut2_WT8	5	23306	20348	2203	48974
99385	5	627738	CRA_00129	93	M	KDM6A	93	mut2_WT8	6	23447	20528	2350	48974
99385	5	627738	CRA_00129	93	M	KDM6A	93	mut2_WT8	6	23447	20528	2350	48974
99385	5	627738	CRA_00129	93	M	KDM6A	93	mut2_WT8	6	23447	20528	2350	48974
99385	5	627738	CRA_00129	93	M	KDM6A	93	mut2_WT8	7	23455	20469	2172	48974
99385	5	627738	CRA_00129	93	M	KDM6A	93	mut2_WT8	7	23455	20469	2172	48974
99385	5	627738	CRA_00129	93	M	KDM6A	93	mut2_WT8	7	23455	20469	2172	48974
99385	5	627738	CRA_00129	93	M	KDM6A	93	mut2_WT8	8	23487	20389	2698	48974
99385	5	627738	CRA_00129	93	M	KDM6A	93	mut2_WT8	8	23487	20389	2698	48974
99385	5	627738	CRA_00129	93	M	KDM6A	93	mut2_WT8	8	23487	20389	2698	48974
99385	5	627738	CRA_00129	93	M	KDM6A	93	mut2_WT8	9	23413	20392	1663	48974
99385	5	627738	CRA_00129	93	M	KDM6A	93	mut2_WT8	9	23413	20392	1663	48974
99385	5	627738	CRA_00129	93	M	KDM6A	93	mut2_WT8	9	23413	20392	1663	48974
99385	5	627738	CRA_00129	93	M	KDM6A	93	mut2_WT8	10	23477	20334	1192	48974
99385	5	627738	CRA_00129	93	M	KDM6A	93	mut2_WT8	10	23477	20334	1192	48974
99385	5	627738	CRA_00129	93	M	KDM6A	93	mut2_WT8	10	23477	20334	1192	48974
99385	5	627738	CRA_00129	93	M	KDM6A	94	mut1_WT9	1	23455	20469	2172	46741
99385	5	627738	CRA_00129	93	M	KDM6A	94	mut1_WT9	1	23455	20469	2172	46741
99385	5	627738	CRA_00129	93	M	KDM6A	94	mut1_WT9	1	23455	20469	2172	46741
99385	5	627738	CRA_00129	93	M	KDM6A	94	mut1_WT9	2	23395	20455	3092	46741
99385	5	627738	CRA_00129	93	M	KDM6A	94	mut1_WT9	2	23395	20455	3092	46741
99385	5	627738	CRA_00129	93	M	KDM6A	94	mut1_WT9	2	23395	20455	3092	46741
99385	5	627738	CRA_00129	93	M	KDM6A	94	mut1_WT9	3	23413	20392	1663	46741
99385	5	627738	CRA_00129	93	M	KDM6A	94	mut1_WT9	3	23413	20392	1663	46741
99385	5	627738	CRA_00129	93	M	KDM6A	94	mut1_WT9	3	23413	20392	1663	46741
99385	5	627738	CRA_00129	93	M	KDM6A	94	mut1_WT9	4	23487	20389	2698	46741
99385	5	627738	CRA_00129	93	M	KDM6A	94	mut1_WT9	4	23487	20389	2698	46741
99385	5	627738	CRA_00129	93	M	KDM6A	94	mut1_WT9	4	23487	20389	2698	46741
99385	5	627738	CRA_00129	93	M	KDM6A	94	mut1_WT9	5	23477	20334	1192	46741
99385	5	627738	CRA_00129	93	M	KDM6A	94	mut1_WT9	5	23477	20334	1192	46741
99385	5	627738	CRA_00129	93	M	KDM6A	94	mut1_WT9	5	23477	20334	1192	46741
99385	5	627738	CRA_00129	93	M	KDM6A	94	mut1_WT9	6	23412	20325	1150	46741
99385	5	627738	CRA_00129	93	M	KDM6A	94	mut1_WT9	6	23412	20325	1150	46741
99385	5	627738	CRA_00129	93	M	KDM6A	94	mut1_WT9	6	23412	20325	1150	46741
99385	5	627738	CRA_00129	93	M	KDM6A	94	mut1_WT9	7	23442	20282	1818	46741
99385	5	627738	CRA_00129	93	M	KDM6A	94	mut1_WT9	7	23442	20282	1818	46741
99385	5	627738	CRA_00129	93	M	KDM6A	94	mut1_WT9	7	23442	20282	1818	46741
99385	5	627738	CRA_00129	93	M	KDM6A	94	mut1_WT9	8	23576	20373	2425	46741
99385	5	627738	CRA_00129	93	M	KDM6A	94	mut1_WT9	8	23576	20373	2425	46741
99385	5	627738	CRA_00129	93	M	KDM6A	94	mut1_WT9	8	23576	20373	2425	46741
99385	5	627738	CRA_00129	93	M	KDM6A	94	mut1_WT9	9	23535	20435	1692	46741
99385	5	627738	CRA_00129	93	M	KDM6A	94	mut1_WT9	9	23535	20435	1692	46741
99385	5	627738	CRA_00129	93	M	KDM6A	94	mut1_WT9	9	23535	20435	1692	46741
99385	5	627738	CRA_00129	93	M	KDM6A	94	mut1_WT9	10	23530	20489	2458	46741
99385	5	627738	CRA_00129	93	M	KDM6A	94	mut1_WT9	10	23530	20489	2458	46741
99385	5	627738	CRA_00129	93	M	KDM6A	94	mut1_WT9	10	23530	20489	2458	46741
99385	5	627738	CRA_00129	93	M	KDM6A	95	mut1_WT9	1	23047	20491	3703	46268
99385	5	627738	CRA_00129	93	M	KDM6A	95	mut1_WT9	1	23047	20491	3703	46268
99385	5	627738	CRA_00129	93	M	KDM6A	95	mut1_WT9	1	23047	20491	3703	46268
99385	5	627738	CRA_00129	93	M	KDM6A	95	mut1_WT9	2	22959	20495	1354	46268
99385	5	627738	CRA_00129	93	M	KDM6A	95	mut1_WT9	2	22959	20495	1354	46268
99385	5	627738	CRA_00129	93	M	KDM6A	95	mut1_WT9	2	22959	20495	1354	46268
99385	5	627738	CRA_00129	93	M	KDM6A	95	mut1_WT9	3	22977	20447	1359	46268
99385	5	627738	CRA_00129	93	M	KDM6A	95	mut1_WT9	3	22977	20447	1359	46268
99385	5	627738	CRA_00129	93	M	KDM6A	95	mut1_WT9	3	22977	20447	1359	46268
99385	5	627738	CRA_00129	93	M	KDM6A	95	mut1_WT9	4	22946	20408	1249	46268
99385	5	627738	CRA_00129	93	M	KDM6A	95	mut1_WT9	4	22946	20408	1249	46268
99385	5	627738	CRA_00129	93	M	KDM6A	95	mut1_WT9	4	22946	20408	1249	46268
99385	5	627738	CRA_00129	93	M	KDM6A	95	mut1_WT9	5	23084	20433	1702	46268
99385	5	627738	CRA_00129	93	M	KDM6A	95	mut1_WT9	5	23084	20433	1702	46268
99385	5	627738	CRA_00129	93	M	KDM6A	95	mut1_WT9	5	23084	20433	1702	46268
99385	5	627738	CRA_00129	93	M	KDM6A	95	mut1_WT9	6	23025	20406	1378	46268
99385	5	627738	CRA_00129	93	M	KDM6A	95	mut1_WT9	6	23025	20406	1378	46268
99385	5	627738	CRA_00129	93	M	KDM6A	95	mut1_WT9	6	23025	20406	1378	46268
99385	5	627738	CRA_00129	93	M	KDM6A	95	mut1_WT9	7	23087	20379	1744	46268
99385	5	627738	CRA_00129	93	M	KDM6A	95	mut1_WT9	7	23087	20379	1744	46268
99385	5	627738	CRA_00129	93	M	KDM6A	95	mut1_WT9	7	23087	20379	1744	46268
99385	5	627738	CRA_00129	93	M	KDM6A	95	mut1_WT9	8	23067	20333	1645	46268
99385	5	627738	CRA_00129	93	M	KDM6A	95	mut1_WT9	8	23067	20333	1645	46268
99385	5	627738	CRA_00129	93	M	KDM6A	95	mut1_WT9	8	23067	20333	1645	46268
99385	5	627738	CRA_00129	93	M	KDM6A	95	mut1_WT9	9	22982	20357	1973	46268
99385	5	627738	CRA_00129	93	M	KDM6A	95	mut1_WT9	9	22982	20357	1973	46268
99385	5	627738	CRA_00129	93	M	KDM6A	95	mut1_WT9	9	22982	20357	1973	46268
99385	5	627738	CRA_00129	93	M	KDM6A	95	mut1_WT9	10	22914	20347	1555	46268
99385	5	627738	CRA_00129	93	M	KDM6A	95	mut1_WT9	10	22914	20347	1555	46268
99385	5	627738	CRA_00129	93	M	KDM6A	95	mut1_WT9	10	22914	20347	1555	46268
99385	5	627738	CRA_00129	93	M	KDM6A	96	WT	1	23530	20489	2458	39502
99385	5	627738	CRA_00129	93	M	KDM6A	96	WT	1	23530	20489	2458	39502
99385	5	627738	CRA_00129	93	M	KDM6A	96	WT	1	23530	20489	2458	39502
99385	5	627738	CRA_00129	93	M	KDM6A	96	WT	2	23535	20435	1692	39502
99385	5	627738	CRA_00129	93	M	KDM6A	96	WT	2	23535	20435	1692	39502
99385	5	627738	CRA_00129	93	M	KDM6A	96	WT	2	23535	20435	1692	39502
99385	5	627738	CRA_00129	93	M	KDM6A	96	WT	3	23576	20373	2425	39502
99385	5	627738	CRA_00129	93	M	KDM6A	96	WT	3	23576	20373	2425	39502
99385	5	627738	CRA_00129	93	M	KDM6A	96	WT	3	23576	20373	2425	39502
99385	5	627738	CRA_00129	93	M	KDM6A	96	WT	4	23487	20389	2698	39502
99385	5	627738	CRA_00129	93	M	KDM6A	96	WT	4	23487	20389	2698	39502
99385	5	627738	CRA_00129	93	M	KDM6A	96	WT	4	23487	20389	2698	39502
99385	5	627738	CRA_00129	93	M	KDM6A	96	WT	5	23477	20334	1192	39502
99385	5	627738	CRA_00129	93	M	KDM6A	96	WT	5	23477	20334	1192	39502
99385	5	627738	CRA_00129	93	M	KDM6A	96	WT	5	23477	20334	1192	39502
99385	5	627738	CRA_00129	93	M	KDM6A	96	WT	6	23604	20479	2038	39502
99385	5	627738	CRA_00129	93	M	KDM6A	96	WT	6	23604	20479	2038	39502
99385	5	627738	CRA_00129	93	M	KDM6A	96	WT	6	23604	20479	2038	39502
99385	5	627738	CRA_00129	93	M	KDM6A	96	WT	7	23609	20426	1150	39502
99385	5	627738	CRA_00129	93	M	KDM6A	96	WT	7	23609	20426	1150	39502
99385	5	627738	CRA_00129	93	M	KDM6A	96	WT	7	23609	20426	1150	39502
99385	5	627738	CRA_00129	93	M	KDM6A	96	WT	8	23647	20384	1882	39502
99385	5	627738	CRA_00129	93	M	KDM6A	96	WT	8	23647	20384	1882	39502
99385	5	627738	CRA_00129	93	M	KDM6A	96	WT	8	23647	20384	1882	39502
99385	5	627738	CRA_00129	93	M	KDM6A	96	WT	9	23661	20340	1422	39502
99385	5	627738	CRA_00129	93	M	KDM6A	96	WT	9	23661	20340	1422	39502
99385	5	627738	CRA_00129	93	M	KDM6A	96	WT	9	23661	20340	1422	39502
99385	5	627738	CRA_00129	93	M	KDM6A	96	WT	10	23611	20309	975	39502
99385	5	627738	CRA_00129	93	M	KDM6A	96	WT	10	23611	20309	975	39502
99385	5	627738	CRA_00129	93	M	KDM6A	96	WT	10	23611	20309	975	39502
119329	5	627772	CRA_00316	85	M	KDM6A	74	mut	1	10365	13536	6049	115666
119329	5	627772	CRA_00316	85	M	KDM6A	74	mut	2	10447	13458	4902	115666
119329	5	627772	CRA_00316	85	M	KDM6A	74	mut	3	10446	13580	4100	115666
119329	5	627772	CRA_00316	85	M	KDM6A	74	mut	4	10480	13658	7397	115666
119329	5	627772	CRA_00316	85	M	KDM6A	74	mut	5	10506	13527	5425	115666
119329	5	627772	CRA_00316	85	M	KDM6A	74	mut	6	10588	13570	7412	115666
119329	5	627772	CRA_00316	85	M	KDM6A	74	mut	7	10575	13457	8309	115666
119329	5	627772	CRA_00316	85	M	KDM6A	74	mut	8	10674	13624	6974	115666
119329	5	627772	CRA_00316	85	M	KDM6A	74	mut	9	10728	13521	6292	115666
119329	5	627772	CRA_00316	85	M	KDM6A	74	mut	10	10707	13444	7124	115666
119329	5	627772	CRA_00316	85	M	KDM6A	75	WT	1	10799	13360	5868	90126
119329	5	627772	CRA_00316	85	M	KDM6A	75	WT	2	10838	13424	4917	90126
119329	5	627772	CRA_00316	85	M	KDM6A	75	WT	3	10886	13499	6039	90126
119329	5	627772	CRA_00316	85	M	KDM6A	75	WT	4	10938	13378	5006	90126
119329	5	627772	CRA_00316	85	M	KDM6A	75	WT	5	10989	13443	4358	90126
119329	5	627772	CRA_00316	85	M	KDM6A	75	WT	6	11032	13327	5026	90126
119329	5	627772	CRA_00316	85	M	KDM6A	75	WT	7	11073	13394	3254	90126
119329	5	627772	CRA_00316	85	M	KDM6A	75	WT	8	11095	13459	4109	90126
119329	5	627772	CRA_00316	85	M	KDM6A	75	WT	9	11144	13355	3136	90126
119329	5	627772	CRA_00316	85	M	KDM6A	75	WT	10	11197	13418	3964	90126
119329	5	627772	CRA_00316	85	M	KDM6A	76	WT	1	10248	14135	5156	86922
119329	5	627772	CRA_00316	85	M	KDM6A	76	WT	2	10338	14198	4167	86922
119329	5	627772	CRA_00316	85	M	KDM6A	76	WT	3	10371	14295	4029	86922
119329	5	627772	CRA_00316	85	M	KDM6A	76	WT	4	10347	14088	3906	86922
119329	5	627772	CRA_00316	85	M	KDM6A	76	WT	5	10415	14147	4597	86922
119329	5	627772	CRA_00316	85	M	KDM6A	76	WT	6	10436	14249	3289	86922
119329	5	627772	CRA_00316	85	M	KDM6A	76	WT	7	10427	14030	3605	86922
119329	5	627772	CRA_00316	85	M	KDM6A	76	WT	8	10495	14092	3700	86922
119329	5	627772	CRA_00316	85	M	KDM6A	76	WT	9	10492	14196	3746	86922
119329	5	627772	CRA_00316	85	M	KDM6A	76	WT	10	10566	14161	3812	86922
119329	5	627772	CRA_00316	85	M	KDM6A	77	WT	1	11138	14236	4582	70144
119329	5	627772	CRA_00316	85	M	KDM6A	77	WT	2	11197	14301	3819	70144
119329	5	627772	CRA_00316	85	M	KDM6A	77	WT	3	11147	14149	3114	70144
119329	5	627772	CRA_00316	85	M	KDM6A	77	WT	4	11230	14228	3142	70144
119329	5	627772	CRA_00316	85	M	KDM6A	77	WT	5	11286	14292	3562	70144
119329	5	627772	CRA_00316	85	M	KDM6A	77	WT	6	11196	14090	3265	70144
119329	5	627772	CRA_00316	85	M	KDM6A	77	WT	7	11249	14164	2760	70144
119329	5	627772	CRA_00316	85	M	KDM6A	77	WT	8	11329	14220	4625	70144
119329	5	627772	CRA_00316	85	M	KDM6A	77	WT	9	11270	14064	3523	70144
119329	5	627772	CRA_00316	85	M	KDM6A	77	WT	10	11325	14127	3468	70144
122238	5	642672	CRA_00349	37	M	KDM6A	14	mut	1	15172	12647	4236	90436
122238	5	642672	CRA_00349	37	M	KDM6A	14	mut	2	15243	12638	2794	90436
122238	5	642672	CRA_00349	37	M	KDM6A	14	mut	3	15236	12713	3555	90436
122238	5	642672	CRA_00349	37	M	KDM6A	14	mut	4	15334	12723	4508	90436
122238	5	642672	CRA_00349	37	M	KDM6A	14	mut	5	15303	12584	2594	90436
122238	5	642672	CRA_00349	37	M	KDM6A	14	mut	6	15364	12640	4677	90436
122238	5	642672	CRA_00349	37	M	KDM6A	14	mut	7	15354	12502	4773	90436
122238	5	642672	CRA_00349	37	M	KDM6A	14	mut	8	15442	12701	6021	90436
122238	5	642672	CRA_00349	37	M	KDM6A	14	mut	9	15489	12597	4829	90436
122238	5	642672	CRA_00349	37	M	KDM6A	14	mut	10	15434	12536	4988	90436
122238	5	642672	CRA_00349	37	M	KDM6A	15	WT	1	15571	12602	3415	78663
122238	5	642672	CRA_00349	37	M	KDM6A	15	WT	2	15557	12679	1971	78663
122238	5	642672	CRA_00349	37	M	KDM6A	15	WT	3	15520	12761	4192	78663
122238	5	642672	CRA_00349	37	M	KDM6A	15	WT	4	15642	12580	3333	78663
122238	5	642672	CRA_00349	37	M	KDM6A	15	WT	5	15631	12688	3406	78663
122238	5	642672	CRA_00349	37	M	KDM6A	15	WT	6	15608	12787	4792	78663
122238	5	642672	CRA_00349	37	M	KDM6A	15	WT	7	15698	12616	3415	78663
122238	5	642672	CRA_00349	37	M	KDM6A	15	WT	8	15695	12752	5068	78663
122238	5	642672	CRA_00349	37	M	KDM6A	15	WT	9	15758	12674	3814	78663
122238	5	642672	CRA_00349	37	M	KDM6A	15	WT	10	15526	12852	4827	78663
122238	5	642672	CRA_00349	37	M	KDM6A	16	WT	1	15244	12808	4540	88628
122238	5	642672	CRA_00349	37	M	KDM6A	16	WT	2	15330	12820	3987	88628
122238	5	642672	CRA_00349	37	M	KDM6A	16	WT	3	15433	12809	4442	88628
122238	5	642672	CRA_00349	37	M	KDM6A	16	WT	4	15319	12903	5765	88628
122238	5	642672	CRA_00349	37	M	KDM6A	16	WT	5	15421	12905	5444	88628
122238	5	642672	CRA_00349	37	M	KDM6A	16	WT	6	15197	12881	3933	88628
122238	5	642672	CRA_00349	37	M	KDM6A	16	WT	7	15162	12816	2197	88628
122238	5	642672	CRA_00349	37	M	KDM6A	16	WT	8	15116	12904	4409	88628
122238	5	642672	CRA_00349	37	M	KDM6A	16	WT	9	15207	12960	4851	88628
122238	5	642672	CRA_00349	37	M	KDM6A	16	WT	10	15099	13005	4461	88628
122238	5	642672	CRA_00349	37	M	KDM6A	17	WT	1	15604	12318	4709	70389
122238	5	642672	CRA_00349	37	M	KDM6A	17	WT	2	15531	12304	3603	70389
122238	5	642672	CRA_00349	37	M	KDM6A	17	WT	3	15654	12372	4105	70389
122238	5	642672	CRA_00349	37	M	KDM6A	17	WT	4	15678	12442	2751	70389
122238	5	642672	CRA_00349	37	M	KDM6A	17	WT	5	15484	12375	3364	70389
122238	5	642672	CRA_00349	37	M	KDM6A	17	WT	6	15531	12431	3896	70389
122238	5	642672	CRA_00349	37	M	KDM6A	17	WT	7	15579	12437	2560	70389
122238	5	642672	CRA_00349	37	M	KDM6A	17	WT	8	15610	12483	3196	70389
122238	5	642672	CRA_00349	37	M	KDM6A	17	WT	9	15719	12482	3475	70389
122238	5	642672	CRA_00349	37	M	KDM6A	17	WT	10	15743	12376	3468	70389
119338	5	642674	CRA_00317	69	M	KDM6A	6	mut	1	8607	17572	4056	90734
119338	5	642674	CRA_00317	69	M	KDM6A	6	mut	2	8671	17649	4957	90734
119338	5	642674	CRA_00317	69	M	KDM6A	6	mut	3	8720	17747	4561	90734
119338	5	642674	CRA_00317	69	M	KDM6A	6	mut	4	8746	17557	4058	90734
119338	5	642674	CRA_00317	69	M	KDM6A	6	mut	5	8762	17643	3579	90734
119338	5	642674	CRA_00317	69	M	KDM6A	6	mut	6	8788	17725	3806	90734
119338	5	642674	CRA_00317	69	M	KDM6A	6	mut	7	8800	17508	3269	90734
119338	5	642674	CRA_00317	69	M	KDM6A	6	mut	8	8884	17577	2994	90734
119338	5	642674	CRA_00317	69	M	KDM6A	6	mut	9	8861	17649	5296	90734
119338	5	642674	CRA_00317	69	M	KDM6A	6	mut	10	8880	17742	4106	90734
119338	5	642674	CRA_00317	69	M	KDM6A	7	WT	1	9040	17447	2723	90760
119338	5	642674	CRA_00317	69	M	KDM6A	7	WT	2	8992	17500	2924	90760
119338	5	642674	CRA_00317	69	M	KDM6A	7	WT	3	8997	17577	2884	90760
119338	5	642674	CRA_00317	69	M	KDM6A	7	WT	4	8974	17643	2447	90760
119338	5	642674	CRA_00317	69	M	KDM6A	7	WT	5	9110	17575	2605	90760
119338	5	642674	CRA_00317	69	M	KDM6A	7	WT	6	9108	17649	2799	90760
119338	5	642674	CRA_00317	69	M	KDM6A	7	WT	7	9142	17505	3095	90760
119338	5	642674	CRA_00317	69	M	KDM6A	7	WT	8	9201	17608	3010	90760
119338	5	642674	CRA_00317	69	M	KDM6A	7	WT	9	9265	17531	3137	90760
119338	5	642674	CRA_00317	69	M	KDM6A	7	WT	10	9301	17615	2488	90760
119338	5	642674	CRA_00317	69	M	KDM6A	8	WT	1	8894	17498	2844	93866
119338	5	642674	CRA_00317	69	M	KDM6A	8	WT	2	8864	17428	2761	93866
119338	5	642674	CRA_00317	69	M	KDM6A	8	WT	3	8909	17378	2848	93866
119338	5	642674	CRA_00317	69	M	KDM6A	8	WT	4	8994	17365	2848	93866
119338	5	642674	CRA_00317	69	M	KDM6A	8	WT	5	9067	17331	2804	93866
119338	5	642674	CRA_00317	69	M	KDM6A	8	WT	6	9195	17308	3299	93866
119338	5	642674	CRA_00317	69	M	KDM6A	8	WT	7	9147	17223	2984	93866
119338	5	642674	CRA_00317	69	M	KDM6A	8	WT	8	9035	17259	2243	93866
119338	5	642674	CRA_00317	69	M	KDM6A	8	WT	9	8941	17282	2145	93866
119338	5	642674	CRA_00317	69	M	KDM6A	8	WT	10	8846	17309	2344	93866
119338	5	642674	CRA_00317	69	M	KDM6A	9	WT	1	8586	17201	3333	94378
119338	5	642674	CRA_00317	69	M	KDM6A	9	WT	2	8563	17297	2747	94378
119338	5	642674	CRA_00317	69	M	KDM6A	9	WT	3	8570	17376	2909	94378
119338	5	642674	CRA_00317	69	M	KDM6A	9	WT	4	8650	17348	3246	94378
119338	5	642674	CRA_00317	69	M	KDM6A	9	WT	5	8663	17271	3555	94378
119338	5	642674	CRA_00317	69	M	KDM6A	9	WT	6	8760	17330	2439	94378
119338	5	642674	CRA_00317	69	M	KDM6A	9	WT	7	8766	17235	3742	94378
119338	5	642674	CRA_00317	69	M	KDM6A	9	WT	8	8697	17181	3379	94378
119338	5	642674	CRA_00317	69	M	KDM6A	9	WT	9	8498	17243	2630	94378
119338	5	642674	CRA_00317	69	M	KDM6A	9	WT	10	8654	17108	3650	94378
119338	5	642674	CRA_00317	69	M	KDM6A	97	mut3_WT7	1	8746	17557	4058	80301
119338	5	642674	CRA_00317	69	M	KDM6A	97	mut3_WT7	2	8800	17508	3269	80301
119338	5	642674	CRA_00317	69	M	KDM6A	97	mut3_WT7	3	8884	17577	2994	80301
119338	5	642674	CRA_00317	69	M	KDM6A	97	mut3_WT7	4	8894	17498	2844	80301
119338	5	642674	CRA_00317	69	M	KDM6A	97	mut3_WT7	5	8864	17428	2761	80301
119338	5	642674	CRA_00317	69	M	KDM6A	97	mut3_WT7	6	8909	17378	2848	80301
119338	5	642674	CRA_00317	69	M	KDM6A	97	mut3_WT7	7	8846	17309	2344	80301
119338	5	642674	CRA_00317	69	M	KDM6A	97	mut3_WT7	8	8760	17330	2439	80301
119338	5	642674	CRA_00317	69	M	KDM6A	97	mut3_WT7	9	8776	17418	2577	80301
119338	5	642674	CRA_00317	69	M	KDM6A	97	mut3_WT7	10	8696	17446	3528	80301
119338	5	642674	CRA_00317	69	M	KDM6A	98	mut3_WT7	1	8671	17649	4957	88471
119338	5	642674	CRA_00317	69	M	KDM6A	98	mut3_WT7	2	8607	17572	4056	88471
119338	5	642674	CRA_00317	69	M	KDM6A	98	mut3_WT7	3	8746	17557	4058	88471
119338	5	642674	CRA_00317	69	M	KDM6A	98	mut3_WT7	4	8696	17446	3528	88471
119338	5	642674	CRA_00317	69	M	KDM6A	98	mut3_WT7	5	8668	17526	2325	88471
119338	5	642674	CRA_00317	69	M	KDM6A	98	mut3_WT7	6	8613	17470	3686	88471
119338	5	642674	CRA_00317	69	M	KDM6A	98	mut3_WT7	7	8505	17417	3326	88471
119338	5	642674	CRA_00317	69	M	KDM6A	98	mut3_WT7	8	8460	17479	3470	88471
119338	5	642674	CRA_00317	69	M	KDM6A	98	mut3_WT7	9	8492	17559	3981	88471
119338	5	642674	CRA_00317	69	M	KDM6A	98	mut3_WT7	10	8532	17632	3065	88471
119338	5	642674	CRA_00317	69	M	KDM6A	99	mut2_WT8	1	8746	17557	4058	83280
119338	5	642674	CRA_00317	69	M	KDM6A	99	mut2_WT8	2	8800	17508	3269	83280
119338	5	642674	CRA_00317	69	M	KDM6A	99	mut2_WT8	3	8668	17526	2325	83280
119338	5	642674	CRA_00317	69	M	KDM6A	99	mut2_WT8	4	8613	17470	3686	83280
119338	5	642674	CRA_00317	69	M	KDM6A	99	mut2_WT8	5	8696	17446	3528	83280
119338	5	642674	CRA_00317	69	M	KDM6A	99	mut2_WT8	6	8776	17418	2577	83280
119338	5	642674	CRA_00317	69	M	KDM6A	99	mut2_WT8	7	8864	17428	2761	83280
119338	5	642674	CRA_00317	69	M	KDM6A	99	mut2_WT8	8	8846	17309	2344	83280
119338	5	642674	CRA_00317	69	M	KDM6A	99	mut2_WT8	9	8760	17330	2439	83280
119338	5	642674	CRA_00317	69	M	KDM6A	99	mut2_WT8	10	8650	17348	3246	83280
119338	5	642674	CRA_00317	69	M	KDM6A	100	mut2_WT8	1	8861	17649	5296	91253
119338	5	642674	CRA_00317	69	M	KDM6A	100	mut2_WT8	2	8884	17577	2994	91253
119338	5	642674	CRA_00317	69	M	KDM6A	100	mut2_WT8	3	8894	17498	2844	91253
119338	5	642674	CRA_00317	69	M	KDM6A	100	mut2_WT8	4	8974	17643	2447	91253
119338	5	642674	CRA_00317	69	M	KDM6A	100	mut2_WT8	5	8997	17577	2884	91253
119338	5	642674	CRA_00317	69	M	KDM6A	100	mut2_WT8	6	8992	17500	2924	91253
119338	5	642674	CRA_00317	69	M	KDM6A	100	mut2_WT8	7	9040	17447	2723	91253
119338	5	642674	CRA_00317	69	M	KDM6A	100	mut2_WT8	8	9108	17649	2799	91253
119338	5	642674	CRA_00317	69	M	KDM6A	100	mut2_WT8	9	9110	17575	2605	91253
119338	5	642674	CRA_00317	69	M	KDM6A	100	mut2_WT8	10	9142	17505	3095	91253
119338	5	642674	CRA_00317	69	M	KDM6A	101	mut1_WT9	1	8800	17508	3269	79941
119338	5	642674	CRA_00317	69	M	KDM6A	101	mut1_WT9	2	8894	17498	2844	79941
119338	5	642674	CRA_00317	69	M	KDM6A	101	mut1_WT9	3	8992	17500	2924	79941
119338	5	642674	CRA_00317	69	M	KDM6A	101	mut1_WT9	4	9040	17447	2723	79941
119338	5	642674	CRA_00317	69	M	KDM6A	101	mut1_WT9	5	8994	17365	2848	79941
119338	5	642674	CRA_00317	69	M	KDM6A	101	mut1_WT9	6	8941	17282	2145	79941
119338	5	642674	CRA_00317	69	M	KDM6A	101	mut1_WT9	7	8846	17309	2344	79941
119338	5	642674	CRA_00317	69	M	KDM6A	101	mut1_WT9	8	8776	17418	2577	79941
119338	5	642674	CRA_00317	69	M	KDM6A	101	mut1_WT9	9	8864	17428	2761	79941
119338	5	642674	CRA_00317	69	M	KDM6A	101	mut1_WT9	10	8909	17378	2848	79941
119338	5	642674	CRA_00317	69	M	KDM6A	102	mut1_WT9	1	8607	17572	4056	87180
119338	5	642674	CRA_00317	69	M	KDM6A	102	mut1_WT9	2	8532	17632	3065	87180
119338	5	642674	CRA_00317	69	M	KDM6A	102	mut1_WT9	3	8492	17559	3981	87180
119338	5	642674	CRA_00317	69	M	KDM6A	102	mut1_WT9	4	8460	17479	3470	87180
119338	5	642674	CRA_00317	69	M	KDM6A	102	mut1_WT9	5	8505	17417	3326	87180
119338	5	642674	CRA_00317	69	M	KDM6A	102	mut1_WT9	6	8668	17526	2325	87180
119338	5	642674	CRA_00317	69	M	KDM6A	102	mut1_WT9	7	8613	17470	3686	87180
119338	5	642674	CRA_00317	69	M	KDM6A	102	mut1_WT9	8	8696	17446	3528	87180
119338	5	642674	CRA_00317	69	M	KDM6A	102	mut1_WT9	9	8650	17348	3246	87180
119338	5	642674	CRA_00317	69	M	KDM6A	102	mut1_WT9	10	8570	17376	2909	87180
119338	5	642674	CRA_00317	69	M	KDM6A	103	WT	1	8941	17282	2145	88092
119338	5	642674	CRA_00317	69	M	KDM6A	103	WT	2	9035	17259	2243	88092
119338	5	642674	CRA_00317	69	M	KDM6A	103	WT	3	8863	17212	3663	88092
119338	5	642674	CRA_00317	69	M	KDM6A	103	WT	4	8966	17184	2900	88092
119338	5	642674	CRA_00317	69	M	KDM6A	103	WT	5	9081	17157	2442	88092
119338	5	642674	CRA_00317	69	M	KDM6A	103	WT	6	9011	17092	2840	88092
119338	5	642674	CRA_00317	69	M	KDM6A	103	WT	7	8854	17117	3595	88092
119338	5	642674	CRA_00317	69	M	KDM6A	103	WT	8	8936	17078	1827	88092
119338	5	642674	CRA_00317	69	M	KDM6A	103	WT	9	8882	17025	2275	88092
119338	5	642674	CRA_00317	69	M	KDM6A	103	WT	10	8977	16988	3856	88092
119338	5	642674	CRA_00317	69	M	KDM6A	104	WT	1	8492	17559	3981	99582
119338	5	642674	CRA_00317	69	M	KDM6A	104	WT	2	8532	17632	3065	99582
119338	5	642674	CRA_00317	69	M	KDM6A	104	WT	3	8600	17707	4098	99582
119338	5	642674	CRA_00317	69	M	KDM6A	104	WT	4	8495	17706	3759	99582
119338	5	642674	CRA_00317	69	M	KDM6A	104	WT	5	8394	17591	3473	99582
119338	5	642674	CRA_00317	69	M	KDM6A	104	WT	6	8386	17669	3334	99582
119338	5	642674	CRA_00317	69	M	KDM6A	104	WT	7	8423	17745	3615	99582
119338	5	642674	CRA_00317	69	M	KDM6A	104	WT	8	8548	17806	5880	99582
119338	5	642674	CRA_00317	69	M	KDM6A	104	WT	9	8449	17833	5537	99582
119338	5	642674	CRA_00317	69	M	KDM6A	104	WT	10	8339	17871	4516	99582
135741	5	642681	CRA_00414	72	F	KDM6A	42	mut	1	5055	9559	3968	77246
135741	5	642681	CRA_00414	72	F	KDM6A	42	mut	2	5055	9636	2974	77246
135741	5	642681	CRA_00414	72	F	KDM6A	42	mut	3	5147	9563	3062	77246
135741	5	642681	CRA_00414	72	F	KDM6A	42	mut	4	5176	9603	3915	77246
135741	5	642681	CRA_00414	72	F	KDM6A	42	mut	5	5263	9662	5220	77246
135741	5	642681	CRA_00414	72	F	KDM6A	42	mut	6	4977	9655	3093	77246
135741	5	642681	CRA_00414	72	F	KDM6A	42	mut	7	5082	9693	2849	77246
135741	5	642681	CRA_00414	72	F	KDM6A	42	mut	8	5141	9717	4270	77246
135741	5	642681	CRA_00414	72	F	KDM6A	42	mut	9	4907	9664	3790	77246
135741	5	642681	CRA_00414	72	F	KDM6A	42	mut	10	5005	9746	4224	77246
135741	5	642681	CRA_00414	72	F	KDM6A	43	WT	1	5147	9486	2697	58519
135741	5	642681	CRA_00414	72	F	KDM6A	43	WT	2	5102	9489	1892	58519
135741	5	642681	CRA_00414	72	F	KDM6A	43	WT	3	5168	9431	1883	58519
135741	5	642681	CRA_00414	72	F	KDM6A	43	WT	4	5085	9446	2224	58519
135741	5	642681	CRA_00414	72	F	KDM6A	43	WT	5	5080	9371	2634	58519
135741	5	642681	CRA_00414	72	F	KDM6A	43	WT	6	5184	9358	2947	58519
135741	5	642681	CRA_00414	72	F	KDM6A	43	WT	7	5251	9439	2354	58519
135741	5	642681	CRA_00414	72	F	KDM6A	43	WT	8	5259	9499	2016	58519
135741	5	642681	CRA_00414	72	F	KDM6A	43	WT	9	5240	9379	1069	58519
135741	5	642681	CRA_00414	72	F	KDM6A	43	WT	10	5261	9554	1878	58519
135741	5	642681	CRA_00414	72	F	KDM6A	44	WT	1	4943	9730	1379	51825
135741	5	642681	CRA_00414	72	F	KDM6A	44	WT	2	4869	9752	1808	51825
135741	5	642681	CRA_00414	72	F	KDM6A	44	WT	3	4905	9805	2393	51825
135741	5	642681	CRA_00414	72	F	KDM6A	44	WT	4	4843	9843	1611	51825
135741	5	642681	CRA_00414	72	F	KDM6A	44	WT	5	4812	9799	2052	51825
135741	5	642681	CRA_00414	72	F	KDM6A	44	WT	6	4799	9729	2476	51825
135741	5	642681	CRA_00414	72	F	KDM6A	44	WT	7	4800	9670	2222	51825
135741	5	642681	CRA_00414	72	F	KDM6A	44	WT	8	4892	9862	1869	51825
135741	5	642681	CRA_00414	72	F	KDM6A	44	WT	9	4950	9866	3166	51825
135741	5	642681	CRA_00414	72	F	KDM6A	44	WT	10	4741	9802	2040	51825
135741	5	642681	CRA_00414	72	F	KDM6A	45	WT	1	4757	9856	1234	55143
135741	5	642681	CRA_00414	72	F	KDM6A	45	WT	2	4806	9902	1923	55143
135741	5	642681	CRA_00414	72	F	KDM6A	45	WT	3	4739	9927	2770	55143
135741	5	642681	CRA_00414	72	F	KDM6A	45	WT	4	4685	9888	2787	55143
135741	5	642681	CRA_00414	72	F	KDM6A	45	WT	5	4830	9956	3435	55143
135741	5	642681	CRA_00414	72	F	KDM6A	45	WT	6	4736	10006	2520	55143
135741	5	642681	CRA_00414	72	F	KDM6A	45	WT	7	4675	9990	2215	55143
135741	5	642681	CRA_00414	72	F	KDM6A	45	WT	8	4610	9932	2840	55143
135741	5	642681	CRA_00414	72	F	KDM6A	45	WT	9	4815	10043	2613	55143
135741	5	642681	CRA_00414	72	F	KDM6A	45	WT	10	4745	10083	1839	55143
135734	5	642686	CRA_00413	65	F	KDM6A	30	mut	1	24149	4371	4521	87888
135734	5	642686	CRA_00413	65	F	KDM6A	30	mut	2	24121	4436	3630	87888
135734	5	642686	CRA_00413	65	F	KDM6A	30	mut	3	24127	4271	6017	87888
135734	5	642686	CRA_00413	65	F	KDM6A	30	mut	4	24074	4298	3192	87888
135734	5	642686	CRA_00413	65	F	KDM6A	30	mut	5	23989	4355	5173	87888
135734	5	642686	CRA_00413	65	F	KDM6A	30	mut	6	24059	4422	4022	87888
135734	5	642686	CRA_00413	65	F	KDM6A	30	mut	7	23987	4443	4015	87888
135734	5	642686	CRA_00413	65	F	KDM6A	30	mut	8	23891	4405	5610	87888
135734	5	642686	CRA_00413	65	F	KDM6A	30	mut	9	23919	4268	4369	87888
135734	5	642686	CRA_00413	65	F	KDM6A	30	mut	10	23960	4225	3463	87888
135734	5	642686	CRA_00413	65	F	KDM6A	31	WT	1	24072	4486	1954	47722
135734	5	642686	CRA_00413	65	F	KDM6A	31	WT	2	24013	4522	2456	47722
135734	5	642686	CRA_00413	65	F	KDM6A	31	WT	3	23946	4494	2668	47722
135734	5	642686	CRA_00413	65	F	KDM6A	31	WT	4	24125	4532	3040	47722
135734	5	642686	CRA_00413	65	F	KDM6A	31	WT	5	24069	4571	3527	47722
135734	5	642686	CRA_00413	65	F	KDM6A	31	WT	6	23981	4596	3510	47722
135734	5	642686	CRA_00413	65	F	KDM6A	31	WT	7	23930	4548	1283	47722
135734	5	642686	CRA_00413	65	F	KDM6A	31	WT	8	23877	4513	2584	47722
135734	5	642686	CRA_00413	65	F	KDM6A	31	WT	9	23878	4569	3152	47722
135734	5	642686	CRA_00413	65	F	KDM6A	31	WT	10	23902	4624	2411	47722
135734	5	642686	CRA_00413	65	F	KDM6A	32	WT	1	24030	4650	2909	53572
135734	5	642686	CRA_00413	65	F	KDM6A	32	WT	2	24110	4633	3518	53572
135734	5	642686	CRA_00413	65	F	KDM6A	32	WT	3	24183	4594	2796	53572
135734	5	642686	CRA_00413	65	F	KDM6A	32	WT	4	24188	4659	2931	53572
135734	5	642686	CRA_00413	65	F	KDM6A	32	WT	5	24124	4718	3120	53572
135734	5	642686	CRA_00413	65	F	KDM6A	32	WT	6	24049	4711	2958	53572
135734	5	642686	CRA_00413	65	F	KDM6A	32	WT	7	23944	4665	1463	53572
135734	5	642686	CRA_00413	65	F	KDM6A	32	WT	8	23939	4718	3238	53572
135734	5	642686	CRA_00413	65	F	KDM6A	32	WT	9	24016	4772	3470	53572
135734	5	642686	CRA_00413	65	F	KDM6A	32	WT	10	24100	4781	2278	53572
135734	5	642686	CRA_00413	65	F	KDM6A	33	WT	1	24232	4412	3931	57970
135734	5	642686	CRA_00413	65	F	KDM6A	33	WT	2	24198	4476	3141	57970
135734	5	642686	CRA_00413	65	F	KDM6A	33	WT	3	24215	4539	3315	57970
135734	5	642686	CRA_00413	65	F	KDM6A	33	WT	4	24277	4589	2501	57970
135734	5	642686	CRA_00413	65	F	KDM6A	33	WT	5	24288	4504	2907	57970
135734	5	642686	CRA_00413	65	F	KDM6A	33	WT	6	24322	4455	3176	57970
135734	5	642686	CRA_00413	65	F	KDM6A	33	WT	7	24350	4540	2783	57970
135734	5	642686	CRA_00413	65	F	KDM6A	33	WT	8	24302	4641	3632	57970
135734	5	642686	CRA_00413	65	F	KDM6A	33	WT	9	24387	4589	2864	57970
135734	5	642686	CRA_00413	65	F	KDM6A	33	WT	10	24414	4499	2824	57970
135743	5	642688	CRA_00414	72	F	KDM6A	46	mut	1	20726	20728	5700	91585
135743	5	642688	CRA_00414	72	F	KDM6A	46	mut	2	20826	20711	2184	91585
135743	5	642688	CRA_00414	72	F	KDM6A	46	mut	3	20854	20793	2943	91585
135743	5	642688	CRA_00414	72	F	KDM6A	46	mut	4	20930	20725	3653	91585
135743	5	642688	CRA_00414	72	F	KDM6A	46	mut	5	20746	20820	4069	91585
135743	5	642688	CRA_00414	72	F	KDM6A	46	mut	6	20817	20874	2243	91585
135743	5	642688	CRA_00414	72	F	KDM6A	46	mut	7	20763	20907	2692	91585
135743	5	642688	CRA_00414	72	F	KDM6A	46	mut	8	20934	20831	3410	91585
135743	5	642688	CRA_00414	72	F	KDM6A	46	mut	9	21036	20677	4572	91585
135743	5	642688	CRA_00414	72	F	KDM6A	46	mut	10	21018	20781	3769	91585
135743	5	642688	CRA_00414	72	F	KDM6A	47	WT	1	20917	20956	1946	70955
135743	5	642688	CRA_00414	72	F	KDM6A	47	WT	2	20847	20963	1980	70955
135743	5	642688	CRA_00414	72	F	KDM6A	47	WT	3	20847	21054	3138	70955
135743	5	642688	CRA_00414	72	F	KDM6A	47	WT	4	20909	21057	3021	70955
135743	5	642688	CRA_00414	72	F	KDM6A	47	WT	5	20973	21044	2510	70955
135743	5	642688	CRA_00414	72	F	KDM6A	47	WT	6	21033	21005	2824	70955
135743	5	642688	CRA_00414	72	F	KDM6A	47	WT	7	20946	21139	3532	70955
135743	5	642688	CRA_00414	72	F	KDM6A	47	WT	8	21017	21121	2157	70955
135743	5	642688	CRA_00414	72	F	KDM6A	47	WT	9	21083	21105	2157	70955
135743	5	642688	CRA_00414	72	F	KDM6A	47	WT	10	20966	20908	2049	70955
135743	5	642688	CRA_00414	72	F	KDM6A	48	WT	1	21145	21296	1519	54125
135743	5	642688	CRA_00414	72	F	KDM6A	48	WT	2	21079	21308	3029	54125
135743	5	642688	CRA_00414	72	F	KDM6A	48	WT	3	21115	21381	3241	54125
135743	5	642688	CRA_00414	72	F	KDM6A	48	WT	4	21185	21350	1401	54125
135743	5	642688	CRA_00414	72	F	KDM6A	48	WT	5	21045	21367	2298	54125
135743	5	642688	CRA_00414	72	F	KDM6A	48	WT	6	21958	21427	2447	54125
135743	5	642688	CRA_00414	72	F	KDM6A	48	WT	7	21130	21467	2386	54125
135743	5	642688	CRA_00414	72	F	KDM6A	48	WT	8	21188	21466	2324	54125
135743	5	642688	CRA_00414	72	F	KDM6A	48	WT	9	21207	21406	1271	54125
135743	5	642688	CRA_00414	72	F	KDM6A	48	WT	10	21258	21451	2039	54125
135743	5	642688	CRA_00414	72	F	KDM6A	49	WT	1	20889	21281	3646	75971
135743	5	642688	CRA_00414	72	F	KDM6A	49	WT	2	20857	21196	3146	75971
135743	5	642688	CRA_00414	72	F	KDM6A	49	WT	3	20925	21199	1893	75971
135743	5	642688	CRA_00414	72	F	KDM6A	49	WT	4	20987	21287	2257	75971
135743	5	642688	CRA_00414	72	F	KDM6A	49	WT	5	20956	21356	2395	75971
135743	5	642688	CRA_00414	72	F	KDM6A	49	WT	6	20793	21250	2504	75971
135743	5	642688	CRA_00414	72	F	KDM6A	49	WT	7	20781	21315	2343	75971
135743	5	642688	CRA_00414	72	F	KDM6A	49	WT	8	20872	21355	2757	75971
135743	5	642688	CRA_00414	72	F	KDM6A	49	WT	9	20825	21412	3774	75971
135743	5	642688	CRA_00414	72	F	KDM6A	49	WT	10	21014	21219	2539	75971
124378	5	642712	CRA_00363	72	M	KDM6A	18	mut	1	10207	16195	13586	122484
124378	5	642712	CRA_00363	72	M	KDM6A	18	mut	2	10054	16195	5846	122484
124378	5	642712	CRA_00363	72	M	KDM6A	18	mut	3	10090	16281	6626	122484
124378	5	642712	CRA_00363	72	M	KDM6A	18	mut	4	9979	16149	4883	122484
124378	5	642712	CRA_00363	72	M	KDM6A	18	mut	5	9914	16207	4807	122484
124378	5	642712	CRA_00363	72	M	KDM6A	18	mut	6	9979	16283	5228	122484
124378	5	642712	CRA_00363	72	M	KDM6A	18	mut	7	9877	16285	4690	122484
124378	5	642712	CRA_00363	72	M	KDM6A	18	mut	8	9816	16378	7669	122484
124378	5	642712	CRA_00363	72	M	KDM6A	18	mut	9	10079	16360	6728	122484
124378	5	642712	CRA_00363	72	M	KDM6A	18	mut	10	9996	16411	6860	122484
124378	5	642712	CRA_00363	72	M	KDM6A	19	WT	1	10100	16098	5098	114340
124378	5	642712	CRA_00363	72	M	KDM6A	19	WT	2	10026	16026	4778	114340
124378	5	642712	CRA_00363	72	M	KDM6A	19	WT	3	9952	16064	4109	114340
124378	5	642712	CRA_00363	72	M	KDM6A	19	WT	4	9863	16116	5723	114340
124378	5	642712	CRA_00363	72	M	KDM6A	19	WT	5	9957	15963	3675	114340
124378	5	642712	CRA_00363	72	M	KDM6A	19	WT	6	9854	15996	6210	114340
124378	5	642712	CRA_00363	72	M	KDM6A	19	WT	7	9767	16042	6287	114340
124378	5	642712	CRA_00363	72	M	KDM6A	19	WT	8	9795	16207	4602	114340
124378	5	642712	CRA_00363	72	M	KDM6A	19	WT	9	9698	16126	7838	114340
124378	5	642712	CRA_00363	72	M	KDM6A	19	WT	10	9846	15904	3442	114340
124378	5	642712	CRA_00363	72	M	KDM6A	20	WT	1	9746	15864	3906	105659
124378	5	642712	CRA_00363	72	M	KDM6A	20	WT	2	9711	15932	4475	105659
124378	5	642712	CRA_00363	72	M	KDM6A	20	WT	3	9636	15977	5921	105659
124378	5	642712	CRA_00363	72	M	KDM6A	20	WT	4	9560	16033	5102	105659
124378	5	642712	CRA_00363	72	M	KDM6A	20	WT	5	9789	15810	4191	105659
124378	5	642712	CRA_00363	72	M	KDM6A	20	WT	6	9633	15821	4800	105659
124378	5	642712	CRA_00363	72	M	KDM6A	20	WT	7	9576	15859	4165	105659
124378	5	642712	CRA_00363	72	M	KDM6A	20	WT	8	9513	15912	4223	105659
124378	5	642712	CRA_00363	72	M	KDM6A	20	WT	9	9428	15982	5119	105659
124378	5	642712	CRA_00363	72	M	KDM6A	20	WT	10	9529	15770	4483	105659
124378	5	642712	CRA_00363	72	M	KDM6A	21	WT	1	9468	15818	3574	118338
124378	5	642712	CRA_00363	72	M	KDM6A	21	WT	2	9386	15876	5145	118338
124378	5	642712	CRA_00363	72	M	KDM6A	21	WT	3	9317	15938	3561	118338
124378	5	642712	CRA_00363	72	M	KDM6A	21	WT	4	9274	16024	4626	118338
124378	5	642712	CRA_00363	72	M	KDM6A	21	WT	5	9325	15796	4996	118338
124378	5	642712	CRA_00363	72	M	KDM6A	21	WT	6	9233	15848	5718	118338
124378	5	642712	CRA_00363	72	M	KDM6A	21	WT	7	9175	15950	5823	118338
124378	5	642712	CRA_00363	72	M	KDM6A	21	WT	8	9223	15719	3621	118338
124378	5	642712	CRA_00363	72	M	KDM6A	21	WT	9	9146	15782	5329	118338
124378	5	642712	CRA_00363	72	M	KDM6A	21	WT	10	9369	15718	6481	118338
124378	5	642712	CRA_00363	72	M	KDM6A	105	mut3_WT7	1	10090	16281	6626	143289
124378	5	642712	CRA_00363	72	M	KDM6A	105	mut3_WT7	2	10054	16195	5846	143289
124378	5	642712	CRA_00363	72	M	KDM6A	105	mut3_WT7	3	10207	16195	13586	143289
124378	5	642712	CRA_00363	72	M	KDM6A	105	mut3_WT7	4	10100	16098	5098	143289
124378	5	642712	CRA_00363	72	M	KDM6A	105	mut3_WT7	5	10232	16356	11102	143289
124378	5	642712	CRA_00363	72	M	KDM6A	105	mut3_WT7	6	10325	16276	6671	143289
124378	5	642712	CRA_00363	72	M	KDM6A	105	mut3_WT7	7	10425	16219	4100	143289
124378	5	642712	CRA_00363	72	M	KDM6A	105	mut3_WT7	8	10327	16144	7125	143289
124378	5	642712	CRA_00363	72	M	KDM6A	105	mut3_WT7	9	10273	16045	7158	143289
124378	5	642712	CRA_00363	72	M	KDM6A	105	mut3_WT7	10	10424	16087	5794	143289
124378	5	642712	CRA_00363	72	M	KDM6A	106	mut3_WT7	1	9877	16285	4690	114032
124378	5	642712	CRA_00363	72	M	KDM6A	106	mut3_WT7	2	9914	16207	4807	114032
124378	5	642712	CRA_00363	72	M	KDM6A	106	mut3_WT7	3	9979	16149	4883	114032
124378	5	642712	CRA_00363	72	M	KDM6A	106	mut3_WT7	4	9795	16207	4602	114032
124378	5	642712	CRA_00363	72	M	KDM6A	106	mut3_WT7	5	9863	16116	5723	114032
124378	5	642712	CRA_00363	72	M	KDM6A	106	mut3_WT7	6	9952	16064	4109	114032
124378	5	642712	CRA_00363	72	M	KDM6A	106	mut3_WT7	7	10026	16026	4778	114032
124378	5	642712	CRA_00363	72	M	KDM6A	106	mut3_WT7	8	9698	16126	7838	114032
124378	5	642712	CRA_00363	72	M	KDM6A	106	mut3_WT7	9	9767	16042	6287	114032
124378	5	642712	CRA_00363	72	M	KDM6A	106	mut3_WT7	10	9854	15996	6210	114032
124378	5	642712	CRA_00363	72	M	KDM6A	107	mut2_WT8	1	10090	16281	6626	137588
124378	5	642712	CRA_00363	72	M	KDM6A	107	mut2_WT8	2	10207	16195	13586	137588
124378	5	642712	CRA_00363	72	M	KDM6A	107	mut2_WT8	3	10232	16356	11102	137588
124378	5	642712	CRA_00363	72	M	KDM6A	107	mut2_WT8	4	10325	16276	6671	137588
124378	5	642712	CRA_00363	72	M	KDM6A	107	mut2_WT8	5	10425	16219	4100	137588
124378	5	642712	CRA_00363	72	M	KDM6A	107	mut2_WT8	6	10327	16144	7125	137588
124378	5	642712	CRA_00363	72	M	KDM6A	107	mut2_WT8	7	10424	16087	5794	137588
124378	5	642712	CRA_00363	72	M	KDM6A	107	mut2_WT8	8	10423	16291	2300	137588
124378	5	642712	CRA_00363	72	M	KDM6A	107	mut2_WT8	9	10516	16280	6346	137588
124378	5	642712	CRA_00363	72	M	KDM6A	107	mut2_WT8	10	10580	16213	2833	137588
124378	5	642712	CRA_00363	72	M	KDM6A	108	mut2_WT8	1	9914	16207	4807	99172
124378	5	642712	CRA_00363	72	M	KDM6A	108	mut2_WT8	2	9979	16149	4883	99172
124378	5	642712	CRA_00363	72	M	KDM6A	108	mut2_WT8	3	9863	16116	5723	99172
124378	5	642712	CRA_00363	72	M	KDM6A	108	mut2_WT8	4	9952	16064	4109	99172
124378	5	642712	CRA_00363	72	M	KDM6A	108	mut2_WT8	5	10026	16026	4778	99172
124378	5	642712	CRA_00363	72	M	KDM6A	108	mut2_WT8	6	9854	15996	6210	99172
124378	5	642712	CRA_00363	72	M	KDM6A	108	mut2_WT8	7	9767	16042	6287	99172
124378	5	642712	CRA_00363	72	M	KDM6A	108	mut2_WT8	8	9957	15963	3675	99172
124378	5	642712	CRA_00363	72	M	KDM6A	108	mut2_WT8	9	9846	15904	3442	99172
124378	5	642712	CRA_00363	72	M	KDM6A	108	mut2_WT8	10	10039	15918	3811	99172
124378	5	642712	CRA_00363	72	M	KDM6A	109	mut1_WT9	1	9914	16207	4807	114828
124378	5	642712	CRA_00363	72	M	KDM6A	109	mut1_WT9	2	9795	16207	4602	114828
124378	5	642712	CRA_00363	72	M	KDM6A	109	mut1_WT9	3	9698	16126	7838	114828
124378	5	642712	CRA_00363	72	M	KDM6A	109	mut1_WT9	4	9863	16116	5723	114828
124378	5	642712	CRA_00363	72	M	KDM6A	109	mut1_WT9	5	9952	16064	4109	114828
124378	5	642712	CRA_00363	72	M	KDM6A	109	mut1_WT9	6	9767	16042	6287	114828
124378	5	642712	CRA_00363	72	M	KDM6A	109	mut1_WT9	7	9854	15996	6210	114828
124378	5	642712	CRA_00363	72	M	KDM6A	109	mut1_WT9	8	9846	15904	3442	114828
124378	5	642712	CRA_00363	72	M	KDM6A	109	mut1_WT9	9	9711	15932	4475	114828
124378	5	642712	CRA_00363	72	M	KDM6A	109	mut1_WT9	10	9636	15977	5921	114828
124378	5	642712	CRA_00363	72	M	KDM6A	110	mut1_WT9	1	10207	16195	13586	131958
124378	5	642712	CRA_00363	72	M	KDM6A	110	mut1_WT9	2	10325	16276	6671	131958
124378	5	642712	CRA_00363	72	M	KDM6A	110	mut1_WT9	3	10425	16219	4100	131958
124378	5	642712	CRA_00363	72	M	KDM6A	110	mut1_WT9	4	10327	16144	7125	131958
124378	5	642712	CRA_00363	72	M	KDM6A	110	mut1_WT9	5	10424	16087	5794	131958
124378	5	642712	CRA_00363	72	M	KDM6A	110	mut1_WT9	6	10273	16045	7158	131958
124378	5	642712	CRA_00363	72	M	KDM6A	110	mut1_WT9	7	10351	15971	6177	131958
124378	5	642712	CRA_00363	72	M	KDM6A	110	mut1_WT9	8	10477	16002	3531	131958
124378	5	642712	CRA_00363	72	M	KDM6A	110	mut1_WT9	9	10520	16140	4792	131958
124378	5	642712	CRA_00363	72	M	KDM6A	110	mut1_WT9	10	10575	16056	2146	131958
124378	5	642712	CRA_00363	72	M	KDM6A	111	WT	1	10273	16045	7158	124660
124378	5	642712	CRA_00363	72	M	KDM6A	111	WT	2	10424	16087	5794	124660
124378	5	642712	CRA_00363	72	M	KDM6A	111	WT	3	10520	16140	4792	124660
124378	5	642712	CRA_00363	72	M	KDM6A	111	WT	4	10575	16056	2146	124660
124378	5	642712	CRA_00363	72	M	KDM6A	111	WT	5	10477	16002	3531	124660
124378	5	642712	CRA_00363	72	M	KDM6A	111	WT	6	10351	15971	6177	124660
124378	5	642712	CRA_00363	72	M	KDM6A	111	WT	7	10379	15891	5636	124660
124378	5	642712	CRA_00363	72	M	KDM6A	111	WT	8	10477	15863	7201	124660
124378	5	642712	CRA_00363	72	M	KDM6A	111	WT	9	10563	15953	5348	124660
124378	5	642712	CRA_00363	72	M	KDM6A	111	WT	10	10669	15997	5411	124660
124378	5	642712	CRA_00363	72	M	KDM6A	112	WT	1	10580	16213	2833	132312
124378	5	642712	CRA_00363	72	M	KDM6A	112	WT	2	10516	16280	6346	132312
124378	5	642712	CRA_00363	72	M	KDM6A	112	WT	3	10650	16304	8840	132312
124378	5	642712	CRA_00363	72	M	KDM6A	112	WT	4	10561	16392	7733	132312
124378	5	642712	CRA_00363	72	M	KDM6A	112	WT	5	10403	16377	6263	132312
124378	5	642712	CRA_00363	72	M	KDM6A	112	WT	6	10481	16419	2694	132312
124378	5	642712	CRA_00363	72	M	KDM6A	112	WT	7	10345	16478	10505	132312
124378	5	642712	CRA_00363	72	M	KDM6A	112	WT	8	10466	16489	2990	132312
124378	5	642712	CRA_00363	72	M	KDM6A	112	WT	9	10564	16504	4462	132312
124378	5	642712	CRA_00363	72	M	KDM6A	112	WT	10	10675	16482	7376	132312
128365	5	657521	CRA_00409	77	F	KDM6A	38	mut	1	6745	20581	5586	119334
128365	5	657521	CRA_00409	77	F	KDM6A	38	mut	2	6821	20640	5736	119334
128365	5	657521	CRA_00409	77	F	KDM6A	38	mut	3	6869	20736	7091	119334
128365	5	657521	CRA_00409	77	F	KDM6A	38	mut	4	6744	20739	7513	119334
128365	5	657521	CRA_00409	77	F	KDM6A	38	mut	5	6661	20651	6585	119334
128365	5	657521	CRA_00409	77	F	KDM6A	38	mut	6	6823	20822	5091	119334
128365	5	657521	CRA_00409	77	F	KDM6A	38	mut	7	6979	20754	8067	119334
128365	5	657521	CRA_00409	77	F	KDM6A	38	mut	8	6622	20762	5091	119334
128365	5	657521	CRA_00409	77	F	KDM6A	38	mut	9	6684	20847	5444	119334
128365	5	657521	CRA_00409	77	F	KDM6A	38	mut	10	6826	20927	5228	119334
128365	5	657521	CRA_00409	77	F	KDM6A	39	WT	1	6596	20561	3483	69696
128365	5	657521	CRA_00409	77	F	KDM6A	39	WT	2	6672	20519	4730	69696
128365	5	657521	CRA_00409	77	F	KDM6A	39	WT	3	6520	20608	3360	69696
128365	5	657521	CRA_00409	77	F	KDM6A	39	WT	4	6622	20436	3438	69696
128365	5	657521	CRA_00409	77	F	KDM6A	39	WT	5	6553	20484	2645	69696
128365	5	657521	CRA_00409	77	F	KDM6A	39	WT	6	6485	20510	1903	69696
128365	5	657521	CRA_00409	77	F	KDM6A	39	WT	7	6432	20544	2270	69696
128365	5	657521	CRA_00409	77	F	KDM6A	39	WT	8	6454	20616	2411	69696
128365	5	657521	CRA_00409	77	F	KDM6A	39	WT	9	6371	20518	2909	69696
128365	5	657521	CRA_00409	77	F	KDM6A	39	WT	10	6366	20630	2354	69696
128365	5	657521	CRA_00409	77	F	KDM6A	40	WT	1	6783	20480	3921	82276
128365	5	657521	CRA_00409	77	F	KDM6A	40	WT	2	6717	20433	2777	82276
128365	5	657521	CRA_00409	77	F	KDM6A	40	WT	3	6685	20354	3224	82276
128365	5	657521	CRA_00409	77	F	KDM6A	40	WT	4	6780	20355	5197	82276
128365	5	657521	CRA_00409	77	F	KDM6A	40	WT	5	6858	20414	4735	82276
128365	5	657521	CRA_00409	77	F	KDM6A	40	WT	6	6856	20532	3439	82276
128365	5	657521	CRA_00409	77	F	KDM6A	40	WT	7	6916	20479	2823	82276
128365	5	657521	CRA_00409	77	F	KDM6A	40	WT	8	6892	20322	3830	82276
128365	5	657521	CRA_00409	77	F	KDM6A	40	WT	9	6833	20259	4251	82276
128365	5	657521	CRA_00409	77	F	KDM6A	40	WT	10	6738	20261	4010	82276
128365	5	657521	CRA_00409	77	F	KDM6A	41	WT	1	6654	20100	3420	65748
128365	5	657521	CRA_00409	77	F	KDM6A	41	WT	2	6570	20107	2307	65748
128365	5	657521	CRA_00409	77	F	KDM6A	41	WT	3	6621	20021	2587	65748
128365	5	657521	CRA_00409	77	F	KDM6A	41	WT	4	6617	20192	3393	65748
128365	5	657521	CRA_00409	77	F	KDM6A	41	WT	5	6549	20200	2253	65748
128365	5	657521	CRA_00409	77	F	KDM6A	41	WT	6	6718	20142	3457	65748
128365	5	657521	CRA_00409	77	F	KDM6A	41	WT	7	6518	20069	2321	65748
128365	5	657521	CRA_00409	77	F	KDM6A	41	WT	8	6561	19997	2283	65748
128365	5	657521	CRA_00409	77	F	KDM6A	41	WT	9	6495	20161	1924	65748
128365	5	657521	CRA_00409	77	F	KDM6A	41	WT	10	6454	20108	2959	65748
116307	7	674358	CRA_00303	57	F	KDM6A	10	mut	1	2258	5397	4901	80220
116307	7	674358	CRA_00303	57	F	KDM6A	10	mut	2	2192	5360	3827	80220
116307	7	674358	CRA_00303	57	F	KDM6A	10	mut	3	2097	5350	5809	80220
116307	7	674358	CRA_00303	57	F	KDM6A	10	mut	4	2104	5450	5319	80220
116307	7	674358	CRA_00303	57	F	KDM6A	10	mut	5	2007	5359	5985	80220
116307	7	674358	CRA_00303	57	F	KDM6A	10	mut	6	2031	5458	3096	80220
116307	7	674358	CRA_00303	57	F	KDM6A	10	mut	7	1953	5436	5941	80220
116307	7	674358	CRA_00303	57	F	KDM6A	10	mut	8	1969	5531	5826	80220
116307	7	674358	CRA_00303	57	F	KDM6A	10	mut	9	2057	5533	4889	80220
116307	7	674358	CRA_00303	57	F	KDM6A	10	mut	10	2159	5543	6535	80220
116307	7	674358	CRA_00303	57	F	KDM6A	11	WT	1	1875	5453	3755	68612
116307	7	674358	CRA_00303	57	F	KDM6A	11	WT	2	1883	5550	4230	68612
116307	7	674358	CRA_00303	57	F	KDM6A	11	WT	3	1814	5497	4630	68612
116307	7	674358	CRA_00303	57	F	KDM6A	11	WT	4	1812	5604	3837	68612
116307	7	674358	CRA_00303	57	F	KDM6A	11	WT	5	1887	5615	1968	68612
116307	7	674358	CRA_00303	57	F	KDM6A	11	WT	6	1972	5631	4786	68612
116307	7	674358	CRA_00303	57	F	KDM6A	11	WT	7	1917	5688	4731	68612
116307	7	674358	CRA_00303	57	F	KDM6A	11	WT	8	1837	5695	3567	68612
116307	7	674358	CRA_00303	57	F	KDM6A	11	WT	9	1746	5649	3484	68612
116307	7	674358	CRA_00303	57	F	KDM6A	11	WT	10	1742	5560	4110	68612
116307	7	674358	CRA_00303	57	F	KDM6A	12	WT	1	1838	5786	4429	66588
116307	7	674358	CRA_00303	57	F	KDM6A	12	WT	2	1914	5765	3800	66588
116307	7	674358	CRA_00303	57	F	KDM6A	12	WT	3	2007	5742	4329	66588
116307	7	674358	CRA_00303	57	F	KDM6A	12	WT	4	1961	5825	3837	66588
116307	7	674358	CRA_00303	57	F	KDM6A	12	WT	5	1870	5862	3523	66588
116307	7	674358	CRA_00303	57	F	KDM6A	12	WT	6	1937	5877	3802	66588
116307	7	674358	CRA_00303	57	F	KDM6A	12	WT	7	2048	5822	3988	66588
116307	7	674358	CRA_00303	57	F	KDM6A	12	WT	8	2029	5899	4995	66588
116307	7	674358	CRA_00303	57	F	KDM6A	12	WT	9	1954	5965	4498	66588
116307	7	674358	CRA_00303	57	F	KDM6A	12	WT	10	2046	5982	4231	66588
116307	7	674358	CRA_00303	57	F	KDM6A	13	WT	1	1813	7593	3340	73794
116307	7	674358	CRA_00303	57	F	KDM6A	13	WT	2	1911	7612	5219	73794
116307	7	674358	CRA_00303	57	F	KDM6A	13	WT	3	1874	7680	4286	73794
116307	7	674358	CRA_00303	57	F	KDM6A	13	WT	4	1787	7662	2867	73794
116307	7	674358	CRA_00303	57	F	KDM6A	13	WT	5	1787	7750	4720	73794
116307	7	674358	CRA_00303	57	F	KDM6A	13	WT	6	1866	7768	3680	73794
116307	7	674358	CRA_00303	57	F	KDM6A	13	WT	7	1949	7742	4118	73794
116307	7	674358	CRA_00303	57	F	KDM6A	13	WT	8	1938	7830	4295	73794
116307	7	674358	CRA_00303	57	F	KDM6A	13	WT	9	1858	7847	3722	73794
116307	7	674358	CRA_00303	57	F	KDM6A	13	WT	10	1765	7842	4712	73794
121505	6	676354	NRA_00346	49	F	KDM6A	22	mut	1	6577	13917	7759	149975
121505	6	676354	NRA_00346	49	F	KDM6A	22	mut	2	6669	14005	7321	149975
121505	6	676354	NRA_00346	49	F	KDM6A	22	mut	3	6567	14084	8259	149975
121505	6	676354	NRA_00346	49	F	KDM6A	22	mut	4	6457	13981	11331	149975
121505	6	676354	NRA_00346	49	F	KDM6A	22	mut	5	6281	13873	6884	149975
121505	6	676354	NRA_00346	49	F	KDM6A	22	mut	6	6177	13940	9820	149975
121505	6	676354	NRA_00346	49	F	KDM6A	22	mut	7	6245	14025	8468	149975
121505	6	676354	NRA_00346	49	F	KDM6A	22	mut	8	6320	14045	8392	149975
121505	6	676354	NRA_00346	49	F	KDM6A	22	mut	9	6412	14118	10213	149975
121505	6	676354	NRA_00346	49	F	KDM6A	22	mut	10	6497	14176	7592	149975
121505	6	676354	NRA_00346	49	F	KDM6A	23	WT	1	6391	13883	8615	147226
121505	6	676354	NRA_00346	49	F	KDM6A	23	WT	2	6485	13811	9704	147226
121505	6	676354	NRA_00346	49	F	KDM6A	23	WT	3	6322	13764	9583	147226
121505	6	676354	NRA_00346	49	F	KDM6A	23	WT	4	6510	13696	7906	147226
121505	6	676354	NRA_00346	49	F	KDM6A	23	WT	5	6400	13673	7628	147226
121505	6	676354	NRA_00346	49	F	KDM6A	23	WT	6	6252	13661	8190	147226
121505	6	676354	NRA_00346	49	F	KDM6A	23	WT	7	6181	13769	5329	147226
121505	6	676354	NRA_00346	49	F	KDM6A	23	WT	8	6486	13552	8427	147226
121505	6	676354	NRA_00346	49	F	KDM6A	23	WT	9	6371	13563	9230	147226
121505	6	676354	NRA_00346	49	F	KDM6A	23	WT	10	6210	13573	5690	147226
121505	6	676354	NRA_00346	49	F	KDM6A	24	WT	1	6240	14175	7583	141293
121505	6	676354	NRA_00346	49	F	KDM6A	24	WT	2	6315	14204	6348	141293
121505	6	676354	NRA_00346	49	F	KDM6A	24	WT	3	6254	14327	7322	141293
121505	6	676354	NRA_00346	49	F	KDM6A	24	WT	4	6139	14275	5481	141293
121505	6	676354	NRA_00346	49	F	KDM6A	24	WT	5	6031	14231	5308	141293
121505	6	676354	NRA_00346	49	F	KDM6A	24	WT	6	6148	14148	5075	141293
121505	6	676354	NRA_00346	49	F	KDM6A	24	WT	7	6049	14385	5857	141293
121505	6	676354	NRA_00346	49	F	KDM6A	24	WT	8	6166	14409	5457	141293
121505	6	676354	NRA_00346	49	F	KDM6A	24	WT	9	6341	14417	8561	141293
121505	6	676354	NRA_00346	49	F	KDM6A	24	WT	10	6013	14138	5736	141293
121505	6	676354	NRA_00346	49	F	KDM6A	25	WT	1	6110	13854	5338	130642
121505	6	676354	NRA_00346	49	F	KDM6A	25	WT	2	6037	13964	5280	130642
121505	6	676354	NRA_00346	49	F	KDM6A	25	WT	3	5988	13870	6004	130642
121505	6	676354	NRA_00346	49	F	KDM6A	25	WT	4	5957	14054	5813	130642
121505	6	676354	NRA_00346	49	F	KDM6A	25	WT	5	5892	13972	6319	130642
121505	6	676354	NRA_00346	49	F	KDM6A	25	WT	6	5837	13874	6191	130642
121505	6	676354	NRA_00346	49	F	KDM6A	25	WT	7	5940	13785	5396	130642
121505	6	676354	NRA_00346	49	F	KDM6A	25	WT	8	6102	14063	4548	130642
121505	6	676354	NRA_00346	49	F	KDM6A	25	WT	9	6073	13741	4824	130642
121505	6	676354	NRA_00346	49	F	KDM6A	25	WT	10	6007	13662	5756	130642
123488	6	676367	CRA_00359	69	M	KDM6A	26	mut	1	8021	9047	4223	110336
123488	6	676367	CRA_00359	69	M	KDM6A	26	mut	2	8147	9097	3451	110336
123488	6	676367	CRA_00359	69	M	KDM6A	26	mut	3	8043	9142	4213	110336
123488	6	676367	CRA_00359	69	M	KDM6A	26	mut	4	7964	9191	4872	110336
123488	6	676367	CRA_00359	69	M	KDM6A	26	mut	5	8202	9169	4169	110336
123488	6	676367	CRA_00359	69	M	KDM6A	26	mut	6	8111	9242	2721	110336
123488	6	676367	CRA_00359	69	M	KDM6A	26	mut	7	8260	9227	3102	110336
123488	6	676367	CRA_00359	69	M	KDM6A	26	mut	8	8114	9322	4163	110336
123488	6	676367	CRA_00359	69	M	KDM6A	26	mut	9	8360	9205	3948	110336
123488	6	676367	CRA_00359	69	M	KDM6A	26	mut	10	8218	9307	6197	110336
123488	6	676367	CRA_00359	69	M	KDM6A	27	WT	1	8333	9273	2599	75920
123488	6	676367	CRA_00359	69	M	KDM6A	27	WT	2	8294	9384	2807	75920
123488	6	676367	CRA_00359	69	M	KDM6A	27	WT	3	8391	9355	2678	75920
123488	6	676367	CRA_00359	69	M	KDM6A	27	WT	4	8206	9397	2939	75920
123488	6	676367	CRA_00359	69	M	KDM6A	27	WT	5	8464	9295	2922	75920
123488	6	676367	CRA_00359	69	M	KDM6A	27	WT	6	8486	9389	2892	75920
123488	6	676367	CRA_00359	69	M	KDM6A	27	WT	7	8368	9430	2909	75920
123488	6	676367	CRA_00359	69	M	KDM6A	27	WT	8	8304	9473	3297	75920
123488	6	676367	CRA_00359	69	M	KDM6A	27	WT	9	8388	9514	2760	75920
123488	6	676367	CRA_00359	69	M	KDM6A	27	WT	10	8479	9470	2509	75920
123488	6	676367	CRA_00359	69	M	KDM6A	28	WT	1	7916	9071	2071	80458
123488	6	676367	CRA_00359	69	M	KDM6A	28	WT	2	7817	9122	2633	80458
123488	6	676367	CRA_00359	69	M	KDM6A	28	WT	3	7871	9206	2680	80458
123488	6	676367	CRA_00359	69	M	KDM6A	28	WT	4	7776	9170	1705	80458
123488	6	676367	CRA_00359	69	M	KDM6A	28	WT	5	7866	9274	3334	80458
123488	6	676367	CRA_00359	69	M	KDM6A	28	WT	6	7754	9268	3140	80458
123488	6	676367	CRA_00359	69	M	KDM6A	28	WT	7	7724	9195	1825	80458
123488	6	676367	CRA_00359	69	M	KDM6A	28	WT	8	7698	9123	2361	80458
123488	6	676367	CRA_00359	69	M	KDM6A	28	WT	9	7761	9057	2185	80458
123488	6	676367	CRA_00359	69	M	KDM6A	28	WT	10	7672	9044	2732	80458
123488	6	676367	CRA_00359	69	M	KDM6A	29	WT	1	8025	9253	1778	72079
123488	6	676367	CRA_00359	69	M	KDM6A	29	WT	2	7976	9300	3424	72079
123488	6	676367	CRA_00359	69	M	KDM6A	29	WT	3	7954	9369	5457	72079
123488	6	676367	CRA_00359	69	M	KDM6A	29	WT	4	8058	9376	2608	72079
123488	6	676367	CRA_00359	69	M	KDM6A	29	WT	5	7979	9442	3056	72079
123488	6	676367	CRA_00359	69	M	KDM6A	29	WT	6	7884	9439	2405	72079
123488	6	676367	CRA_00359	69	M	KDM6A	29	WT	7	8085	9442	2954	72079
123488	6	676367	CRA_00359	69	M	KDM6A	29	WT	8	8036	9491	1991	72079
123488	6	676367	CRA_00359	69	M	KDM6A	29	WT	9	7924	9507	2716	72079
123488	6	676367	CRA_00359	69	M	KDM6A	29	WT	10	8129	9517	2754	72079
157463	5	679221	CRA_00478	83	M	KDM6A	50	mut	1	12016	9953	5071	78463
157463	5	679221	CRA_00478	83	M	KDM6A	50	mut	2	11982	9882	4301	78463
157463	5	679221	CRA_00478	83	M	KDM6A	50	mut	3	11881	9868	2147	78463
157463	5	679221	CRA_00478	83	M	KDM6A	50	mut	4	11896	9936	2642	78463
157463	5	679221	CRA_00478	83	M	KDM6A	50	mut	5	11917	10023	3654	78463
157463	5	679221	CRA_00478	83	M	KDM6A	50	mut	6	11808	9877	1810	78463
157463	5	679221	CRA_00478	83	M	KDM6A	50	mut	7	11816	9951	1852	78463
157463	5	679221	CRA_00478	83	M	KDM6A	50	mut	8	11848	10019	2983	78463
157463	5	679221	CRA_00478	83	M	KDM6A	50	mut	9	11728	9951	2961	78463
157463	5	679221	CRA_00478	83	M	KDM6A	50	mut	10	11738	10040	4918	78463
157463	5	679221	CRA_00478	83	M	KDM6A	51	WT	1	11748	9816	2274	73128
157463	5	679221	CRA_00478	83	M	KDM6A	51	WT	2	11703	9881	1902	73128
157463	5	679221	CRA_00478	83	M	KDM6A	51	WT	3	11626	9876	1870	73128
157463	5	679221	CRA_00478	83	M	KDM6A	51	WT	4	11630	9953	1810	73128
157463	5	679221	CRA_00478	83	M	KDM6A	51	WT	5	11757	9740	2817	73128
157463	5	679221	CRA_00478	83	M	KDM6A	51	WT	6	11656	9768	2186	73128
157463	5	679221	CRA_00478	83	M	KDM6A	51	WT	7	11591	9813	1745	73128
157463	5	679221	CRA_00478	83	M	KDM6A	51	WT	8	11552	9925	5305	73128
157463	5	679221	CRA_00478	83	M	KDM6A	51	WT	9	11508	9805	2963	73128
157463	5	679221	CRA_00478	83	M	KDM6A	51	WT	10	11847	9803	2273	73128
157463	5	679221	CRA_00478	83	M	KDM6A	52	WT	1	11650	10053	3948	89450
157463	5	679221	CRA_00478	83	M	KDM6A	52	WT	2	11577	10035	2646	89450
157463	5	679221	CRA_00478	83	M	KDM6A	52	WT	3	11513	10015	2344	89450
157463	5	679221	CRA_00478	83	M	KDM6A	52	WT	4	11425	10003	3508	89450
157463	5	679221	CRA_00478	83	M	KDM6A	52	WT	5	11452	10101	5080	89450
157463	5	679221	CRA_00478	83	M	KDM6A	52	WT	6	11568	10133	5594	89450
157463	5	679221	CRA_00478	83	M	KDM6A	52	WT	7	11660	10157	3445	89450
157463	5	679221	CRA_00478	83	M	KDM6A	52	WT	8	11465	10206	5269	89450
157463	5	679221	CRA_00478	83	M	KDM6A	52	WT	9	11572	10231	3109	89450
157463	5	679221	CRA_00478	83	M	KDM6A	52	WT	10	11666	10252	3493	89450
157463	5	679221	CRA_00478	83	M	KDM6A	53	WT	1	11394	10266	3817	86162
157463	5	679221	CRA_00478	83	M	KDM6A	53	WT	2	11500	10300	2770	86162
157463	5	679221	CRA_00478	83	M	KDM6A	53	WT	3	11586	10326	3289	86162
157463	5	679221	CRA_00478	83	M	KDM6A	53	WT	4	11456	10363	4387	86162
157463	5	679221	CRA_00478	83	M	KDM6A	53	WT	5	11365	10373	4735	86162
157463	5	679221	CRA_00478	83	M	KDM6A	53	WT	6	11526	10431	4233	86162
157463	5	679221	CRA_00478	83	M	KDM6A	53	WT	7	11611	10432	3879	86162
157463	5	679221	CRA_00478	83	M	KDM6A	53	WT	8	11462	10482	3621	86162
157463	5	679221	CRA_00478	83	M	KDM6A	53	WT	9	11380	10463	3371	86162
157463	5	679221	CRA_00478	83	M	KDM6A	53	WT	10	11558	10532	3166	86162
171027	12	685082	CRA_00489	79	F	KDM6A	70	mut	1	18431	12266	5641	149278
171027	12	685082	CRA_00489	79	F	KDM6A	70	mut	2	18314	12435	4811	149278
171027	12	685082	CRA_00489	79	F	KDM6A	70	mut	3	18203	13425	6062	149278
171027	12	685082	CRA_00489	79	F	KDM6A	70	mut	4	18104	12529	4136	149278
171027	12	685082	CRA_00489	79	F	KDM6A	70	mut	5	18245	12553	3671	149278
171027	12	685082	CRA_00489	79	F	KDM6A	70	mut	6	18370	12561	3837	149278
171027	12	685082	CRA_00489	79	F	KDM6A	70	mut	7	18168	12615	3073	149278
171027	12	685082	CRA_00489	79	F	KDM6A	70	mut	8	18077	12642	3066	149278
171027	12	685082	CRA_00489	79	F	KDM6A	70	mut	9	18120	12725	2526	149278
171027	12	685082	CRA_00489	79	F	KDM6A	70	mut	10	18272	12672	3552	149278
171027	12	685082	CRA_00489	79	F	KDM6A	71	WT	1	18707	12455	5624	148873
171027	12	685082	CRA_00489	79	F	KDM6A	71	WT	2	18609	12558	3654	148873
171027	12	685082	CRA_00489	79	F	KDM6A	71	WT	3	18460	12597	6450	148873
171027	12	685082	CRA_00489	79	F	KDM6A	71	WT	4	18565	12713	2251	148873
171027	12	685082	CRA_00489	79	F	KDM6A	71	WT	5	18472	12728	4060	148873
171027	12	685082	CRA_00489	79	F	KDM6A	71	WT	6	18365	12718	3540	148873
171027	12	685082	CRA_00489	79	F	KDM6A	71	WT	7	18361	12801	2341	148873
171027	12	685082	CRA_00489	79	F	KDM6A	71	WT	8	18479	12832	1956	148873
171027	12	685082	CRA_00489	79	F	KDM6A	71	WT	9	18679	12706	5319	148873
171027	12	685082	CRA_00489	79	F	KDM6A	71	WT	10	18570	12878	2826	148873
171027	12	685082	CRA_00489	79	F	KDM6A	72	WT	1	18143	11883	4487	130829
171027	12	685082	CRA_00489	79	F	KDM6A	72	WT	2	18065	12034	3036	130829
171027	12	685082	CRA_00489	79	F	KDM6A	72	WT	3	17978	11999	3391	130829
171027	12	685082	CRA_00489	79	F	KDM6A	72	WT	4	18074	12146	5311	130829
171027	12	685082	CRA_00489	79	F	KDM6A	72	WT	5	17955	12110	2947	130829
171027	12	685082	CRA_00489	79	F	KDM6A	72	WT	6	17918	12214	4608	130829
171027	12	685082	CRA_00489	79	F	KDM6A	72	WT	7	17816	12195	5173	130829
171027	12	685082	CRA_00489	79	F	KDM6A	72	WT	8	17863	12048	3309	130829
171027	12	685082	CRA_00489	79	F	KDM6A	72	WT	9	21182	11959	3470	130829
171027	12	685082	CRA_00489	79	F	KDM6A	72	WT	10	18189	12060	3627	130829
171027	12	685082	CRA_00489	79	F	KDM6A	73	WT	1	18023	11230	4269	151093
171027	12	685082	CRA_00489	79	F	KDM6A	73	WT	2	17887	11342	3264	151093
171027	12	685082	CRA_00489	79	F	KDM6A	73	WT	3	17776	11386	3879	151093
171027	12	685082	CRA_00489	79	F	KDM6A	73	WT	4	17873	11471	3407	151093
171027	12	685082	CRA_00489	79	F	KDM6A	73	WT	5	17789	11523	2974	151093
171027	12	685082	CRA_00489	79	F	KDM6A	73	WT	6	17665	11482	4409	151093
171027	12	685082	CRA_00489	79	F	KDM6A	73	WT	7	17677	11598	3622	151093
171027	12	685082	CRA_00489	79	F	KDM6A	73	WT	8	17828	11616	2922	151093
171027	12	685082	CRA_00489	79	F	KDM6A	73	WT	9	17734	11705	6124	151093
171027	12	685082	CRA_00489	79	F	KDM6A	73	WT	10	17989	11379	3535	151093
171018	12	685100	CRA_00485	80	M	KDM6A	54	mut	1	17984	11157	7982	110312
171018	12	685100	CRA_00485	80	M	KDM6A	54	mut	2	18056	11071	4525	110312
171018	12	685100	CRA_00485	80	M	KDM6A	54	mut	3	18134	11010	4915	110312
171018	12	685100	CRA_00485	80	M	KDM6A	54	mut	4	18152	11105	4629	110312
171018	12	685100	CRA_00485	80	M	KDM6A	54	mut	5	18164	11186	4661	110312
171018	12	685100	CRA_00485	80	M	KDM6A	54	mut	6	18068	11206	3567	110312
171018	12	685100	CRA_00485	80	M	KDM6A	54	mut	7	18091	11288	3774	110312
171018	12	685100	CRA_00485	80	M	KDM6A	54	mut	8	18005	11369	6035	110312
171018	12	685100	CRA_00485	80	M	KDM6A	54	mut	9	17971	11285	5374	110312
171018	12	685100	CRA_00485	80	M	KDM6A	54	mut	10	17873	11237	6657	110312
171018	12	685100	CRA_00485	80	M	KDM6A	55	WT	1	18207	11275	5583	102662
171018	12	685100	CRA_00485	80	M	KDM6A	55	WT	2	18308	11271	5173	102662
171018	12	685100	CRA_00485	80	M	KDM6A	55	WT	3	18242	11370	3897	102662
171018	12	685100	CRA_00485	80	M	KDM6A	55	WT	4	18118	11366	4937	102662
171018	12	685100	CRA_00485	80	M	KDM6A	55	WT	5	18171	11445	4088	102662
171018	12	685100	CRA_00485	80	M	KDM6A	55	WT	6	18364	11369	4029	102662
171018	12	685100	CRA_00485	80	M	KDM6A	55	WT	7	18315	11452	3869	102662
171018	12	685100	CRA_00485	80	M	KDM6A	55	WT	8	18223	11517	5019	102662
171018	12	685100	CRA_00485	80	M	KDM6A	55	WT	9	18397	11289	3013	102662
171018	12	685100	CRA_00485	80	M	KDM6A	55	WT	10	18472	11368	5124	102662
171018	12	685100	CRA_00485	80	M	KDM6A	56	WT	1	18432	10984	4241	104342
171018	12	685100	CRA_00485	80	M	KDM6A	56	WT	2	18329	11052	6113	104342
171018	12	685100	CRA_00485	80	M	KDM6A	56	WT	3	18430	11086	4033	104342
171018	12	685100	CRA_00485	80	M	KDM6A	56	WT	4	18375	11181	5065	104342
171018	12	685100	CRA_00485	80	M	KDM6A	56	WT	5	18256	11144	5610	104342
171018	12	685100	CRA_00485	80	M	KDM6A	56	WT	6	18507	11143	4862	104342
171018	12	685100	CRA_00485	80	M	KDM6A	56	WT	7	18529	11037	3184	104342
171018	12	685100	CRA_00485	80	M	KDM6A	56	WT	8	18600	11116	4052	104342
171018	12	685100	CRA_00485	80	M	KDM6A	56	WT	9	18536	10939	3648	104342
171018	12	685100	CRA_00485	80	M	KDM6A	56	WT	10	18613	10995	4357	104342
171018	12	685100	CRA_00485	80	M	KDM6A	57	WT	1	18073	11447	3968	80778
171018	12	685100	CRA_00485	80	M	KDM6A	57	WT	2	18083	11528	3723	80778
171018	12	685100	CRA_00485	80	M	KDM6A	57	WT	3	17970	11458	4192	80778
171018	12	685100	CRA_00485	80	M	KDM6A	57	WT	4	19993	11547	5628	80778
171018	12	685100	CRA_00485	80	M	KDM6A	57	WT	5	17896	11531	4653	80778
171018	12	685100	CRA_00485	80	M	KDM6A	57	WT	6	17983	11623	3053	80778
171018	12	685100	CRA_00485	80	M	KDM6A	57	WT	7	18048	11644	3551	80778
171018	12	685100	CRA_00485	80	M	KDM6A	57	WT	8	18122	11607	5000	80778
171018	12	685100	CRA_00485	80	M	KDM6A	57	WT	9	18164	11679	3368	80778
171018	12	685100	CRA_00485	80	M	KDM6A	57	WT	10	17883	11613	3949	80778
126462	6	685252	CRA_00373	73	F	KDM6A	34	mut	1	10877	13994	4460	147745
126462	6	685252	CRA_00373	73	F	KDM6A	34	mut	2	10828	14079	3447	147745
126462	6	685252	CRA_00373	73	F	KDM6A	34	mut	3	10883	14176	5997	147745
126462	6	685252	CRA_00373	73	F	KDM6A	34	mut	4	10960	14127	4482	147745
126462	6	685252	CRA_00373	73	F	KDM6A	34	mut	5	10987	14050	4833	147745
126462	6	685252	CRA_00373	73	F	KDM6A	34	mut	6	11084	14099	5420	147745
126462	6	685252	CRA_00373	73	F	KDM6A	34	mut	7	11109	14186	4733	147745
126462	6	685252	CRA_00373	73	F	KDM6A	34	mut	8	11019	14215	6324	147745
126462	6	685252	CRA_00373	73	F	KDM6A	34	mut	9	10979	14328	11265	147745
126462	6	685252	CRA_00373	73	F	KDM6A	34	mut	10	11192	14306	12179	147745
126462	6	685252	CRA_00373	73	F	KDM6A	35	WT	1	10627	14135	12217	146045
126462	6	685252	CRA_00373	73	F	KDM6A	35	WT	2	10592	13995	4854	146045
126462	6	685252	CRA_00373	73	F	KDM6A	35	WT	3	10723	14054	6463	146045
126462	6	685252	CRA_00373	73	F	KDM6A	35	WT	4	10689	13952	3942	146045
126462	6	685252	CRA_00373	73	F	KDM6A	35	WT	5	10497	14053	10408	146045
126462	6	685252	CRA_00373	73	F	KDM6A	35	WT	6	10778	13924	6498	146045
126462	6	685252	CRA_00373	73	F	KDM6A	35	WT	7	10700	13837	6400	146045
126462	6	685252	CRA_00373	73	F	KDM6A	35	WT	8	10550	13890	2640	146045
126462	6	685252	CRA_00373	73	F	KDM6A	35	WT	9	10605	13819	3956	146045
126462	6	685252	CRA_00373	73	F	KDM6A	35	WT	10	10879	13844	8450	146045
126462	6	685252	CRA_00373	73	F	KDM6A	36	WT	1	12055	14089	11517	176458
126462	6	685252	CRA_00373	73	F	KDM6A	36	WT	2	12192	14052	10628	176458
126462	6	685252	CRA_00373	73	F	KDM6A	36	WT	3	12102	13949	9413	176458
126462	6	685252	CRA_00373	73	F	KDM6A	36	WT	4	12325	14095	7009	176458
126462	6	685252	CRA_00373	73	F	KDM6A	36	WT	5	11918	13973	7340	176458
126462	6	685252	CRA_00373	73	F	KDM6A	36	WT	6	11926	14065	4853	176458
126462	6	685252	CRA_00373	73	F	KDM6A	36	WT	7	11913	14179	5510	176458
126462	6	685252	CRA_00373	73	F	KDM6A	36	WT	8	11820	14073	7025	176458
126462	6	685252	CRA_00373	73	F	KDM6A	36	WT	9	12075	14223	4167	176458
126462	6	685252	CRA_00373	73	F	KDM6A	36	WT	10	12200	14191	9068	176458
126462	6	685252	CRA_00373	73	F	KDM6A	37	WT	1	10228	13074	8202	136948
126462	6	685252	CRA_00373	73	F	KDM6A	37	WT	2	10169	12988	6773	136948
126462	6	685252	CRA_00373	73	F	KDM6A	37	WT	3	10075	13057	9143	136948
126462	6	685252	CRA_00373	73	F	KDM6A	37	WT	4	10281	13177	8462	136948
126462	6	685252	CRA_00373	73	F	KDM6A	37	WT	5	10138	13175	7005	136948
126462	6	685252	CRA_00373	73	F	KDM6A	37	WT	6	10031	13136	6376	136948
126462	6	685252	CRA_00373	73	F	KDM6A	37	WT	7	10380	13101	6620	136948
126462	6	685252	CRA_00373	73	F	KDM6A	37	WT	8	10287	12964	8367	136948
126462	6	685252	CRA_00373	73	F	KDM6A	37	WT	9	10386	13011	8156	136948
126462	6	685252	CRA_00373	73	F	KDM6A	37	WT	10	10046	13243	6832	136948

## Sheet: Fufi_data
DW.Patient.number	NCrypts	NMutantCrypts	Age	Sex	WT_Fufi	Mut_Fufi	Mut_Fufi_frac	WT_Fufi_frac	Total_Fufi_frac	mark
CDA_00016	2483	2	66	F	7	0	0	0.00282144	0.00281917	KDM6A
CDA_00076	2239	6	81	M	6	1	0.166667	0.00268697	0.0031264	KDM6A
CDA_00080	4443	1	64	M	12	0	0	0.00270149	0.00270088	KDM6A
CDA_00087	4488	23	79	F	28	0	0	0.006271	0.00623886	KDM6A
CDA_00088	4876	4	41	F	1	0	0	0.000205255	0.000205086	KDM6A
CDA_00089	2673	15	82	F	0	0	0	0	0	KDM6A
CDA_00097	3936	30	77	F	4	0	0	0.00102407	0.00101626	KDM6A
CRA_00117	13969	21	73	M	34	1	0.047619	0.00243763	0.00250555	KDM6A
CRA_00125	10479	49	75	M	13	0	0	0.0012464	0.00124058	KDM6A
CRA_00126	5728	2	70	M	5	0	0	0.00087321	0.000872905	KDM6A
CRA_00127	14337	25	85	M	12	0	0	0.000838457	0.000836995	KDM6A
CRA_00128	14655	31	70	F	3	0	0	0.000205142	0.000204708	KDM6A
CRA_00129	68371	512	93	M	89	0	0	0.00131154	0.00130172	KDM6A
CRA_00130	106674	54	55	F	139	1	0.0185185	0.0013037	0.00131241	KDM6A
CRA_00131	28222	79	62	M	25	0	0	0.00088832	0.000885834	KDM6A
CRA_00134	49684	34	64	F	134	0	0	0.00269889	0.00269705	KDM6A
CRA_00294	3020	4	89	M	35	0	0	0.0116048	0.0115894	KDM6A
CRA_00295	9718	4	85	F	12	0	0	0.00123533	0.00123482	KDM6A
CRA_00297	25757	112	50	M	275	8	0.0714286	0.0107233	0.0109873	KDM6A
CRA_00298	17175	1	76	F	20	0	0	0.00116455	0.00116448	KDM6A
CRA_00299	506	21	37	F	1	2	0.0952381	0.00206186	0.00592885	KDM6A
CRA_00300	20583	10	60	F	1	0	0	4.86074e-05	4.85838e-05	KDM6A
CRA_00301	50018	248	69	M	18	1	0.00403226	0.000361664	0.000379863	KDM6A
CRA_00302	56770	33	83	M	167	0	0	0.00294341	0.00294169	KDM6A
CRA_00303	141360	335	57	F	51	0	0	0.000361638	0.000360781	KDM6A
CRA_00304	68797	68	60	M	105	0	0	0.00152774	0.00152623	KDM6A
CRA_00305	13187	32	51	M	58	1	0.03125	0.00440897	0.0044741	KDM6A
CRA_00306	4620	29	76	F	19	1	0.0344828	0.00413853	0.004329	KDM6A
CRA_00307	33595	112	62	F	9	1	0.00892857	0.000268793	0.000297663	KDM6A
CRA_00308	14036	60	73	F	0	0	0	0	0	KDM6A
CRA_00309	12864	10	80	F	137	0	0	0.0106582	0.0106499	KDM6A
CRA_00311	4477	6	62	M	83	0	0	0.0185641	0.0185392	KDM6A
CRA_00312	32449	10	67	M	102	1	0.1	0.00314436	0.00317421	KDM6A
CRA_00313	1425	3	57	M	1	0	0	0.000703235	0.000701754	KDM6A
CRA_00314	7043	13	89	M	4	0	0	0.00056899	0.00056794	KDM6A
CRA_00315	9209	52	60	F	60	0	0	0.00655236	0.00651537	KDM6A
CRA_00316	20166	242	85	M	92	1	0.00413223	0.00461755	0.00461172	KDM6A
CRA_00317	26112	204	69	M	12	1	0.00490196	0.000463177	0.000497855	KDM6A
CRA_00318	8123	16	48	M	3	0	0	0.000370051	0.000369322	KDM6A
CRA_00348	7851	12	56	F	0	1	0.0833333	0	0.000127372	KDM6A
CRA_00349	30220	353	37	M	17	1	0.00283286	0.00056919	0.000595632	KDM6A
CRA_00350	21396	50	70	M	11	0	0	0.000515319	0.000514115	KDM6A
CRA_00351	27495	15	68	F	14	0	0	0.000509461	0.000509183	KDM6A
CRA_00357	31766	21	79	M	435	0	0	0.0137029	0.0136939	KDM6A
CRA_00360	29773	377	65	F	1	1	0.00265252	3.40182e-05	6.7175e-05	KDM6A
CRA_00361	20941	6	65	F	30	0	0	0.00143301	0.0014326	KDM6A
CRA_00363	28745	80	72	M	28	1	0.0125	0.000976801	0.00100887	KDM6A
CRA_00364	34141	169	74	M	105	5	0.0295858	0.00309078	0.00322193	KDM6A
CRA_00365	32482	38	74	F	32	0	0	0.000986315	0.000985161	KDM6A
CRA_00366	49654	53	77	F	118	0	0	0.00237898	0.00237644	KDM6A
CRA_00374	12091	12	84	M	64	0	0	0.00529845	0.00529319	KDM6A
CRA_00409	26611	116	77	F	6	0	0	0.000226458	0.000225471	KDM6A
CRA_00412	29293	392	68	F	106	3	0.00765306	0.00366769	0.00372103	KDM6A
CRA_00413	107432	224	65	F	547	12	0.0535714	0.00510223	0.00520329	KDM6A
CRA_00414	135100	408	72	F	40	0	0	0.000296974	0.000296077	KDM6A
CRA_00415	15665	36	85	M	230	2	0.0555556	0.0147162	0.0148101	KDM6A
CRA_00419	13131	37	46	F	834	5	0.135135	0.0636933	0.0638946	KDM6A
CRA_00427	4159	19	67	F	185	1	0.0526316	0.044686	0.0447223	KDM6A
CRA_00428	17802	56	73	F	82	0	0	0.00462076	0.00460622	KDM6A
CRA_00429	31372	48	63	M	32	1	0.0208333	0.00102158	0.00105189	KDM6A
CRA_00430	14944	10	69	M	2	0	0	0.000133923	0.000133833	KDM6A
CRA_00431	32878	108	75	F	170	0	0	0.00518767	0.00517063	KDM6A
CRA_00469	10551	51	66	M	94	4	0.0784314	0.00895238	0.00928822	KDM6A
CRA_00473	4683	12	85	F	9	1	0.0833333	0.00192678	0.00213538	KDM6A
CRA_00479	7614	19	61	F	1	1	0.0526316	0.000131666	0.000262674	KDM6A
NDX_00247	5155	5	85	F	1	0	0	0.000194175	0.000193986	KDM6A
NDX_00252	2340	2	45	F	0	0	0	0	0	KDM6A
NDX_00253	17704	9	56	F	55	0	0	0.00310822	0.00310664	KDM6A
NDX_00254	5252	1	82	F	28	0	0	0.00533232	0.0053313	KDM6A
NDX_00258	1312	0	49	F	0	0	0	0	0	KDM6A
NDX_00260	2258	1	53	M	39	0	0	0.0172796	0.0172719	KDM6A
NDX_00261	3060	2	71	F	1	0	0	0.000327011	0.000326797	KDM6A
NDX_00263	1461	0	66	F	1	0	0	0.000684463	0.000684463	KDM6A
NDX_00264	1413	0	82	M	8	0	0	0.00566171	0.00566171	KDM6A
NDX_00265	441	8	58	F	1	0	0	0.00230947	0.00226757	KDM6A
NDX_00266	717	0	13	M	0	0	0	0	0	KDM6A
NDX_00324	2692	1	33	F	5	0	0	0.00185805	0.00185736	KDM6A
NDX_00327	5121	0	69	M	3	0	0	0.000585823	0.000585823	KDM6A
NDX_00369	2375	7	68	F	9	0	0	0.00380068	0.00378947	KDM6A
NDX_00391	6249	1	0	F	6	1	1	0.000960307	0.00112018	KDM6A
NDX_00393	4460	1	78	M	56	0	0	0.0125589	0.0125561	KDM6A
NDX_00394	3248	6	73	F	21	0	0	0.00647748	0.00646552	KDM6A
NDX_00398	5210	1	59	M	5	0	0	0.000959877	0.000959693	KDM6A
NDX_00403	3008	10	64	M	3	0	0	0.00100067	0.00099734	KDM6A
NDX_00405	3836	7	59	M	4	0	0	0.00104466	0.00104275	KDM6A
NDX_00406	2362	0	74	M	4	0	0	0.00169348	0.00169348	KDM6A
NDX_00407	928	2	71	M	0	0	0	0	0	KDM6A
NRA_00346	6657	9	49	F	25	1	0.111111	0.00376053	0.00390566	KDM6A
NRA_00368	14173	10	79	F	455	2	0.2	0.032126	0.0322444	KDM6A
NRA_00369	6809	24	72	F	23	0	0	0.00338983	0.00337788	KDM6A
NRA_00416	18371	11	77	F	505	0	0	0.0275054	0.027489	KDM6A
CRA_00118	1826	7	74	M	6	0	0	0.00329852	0.00328587	STAG2
CRA_00121	4430	8	60	M	27	0	0	0.00610583	0.00609481	STAG2
CRA_00125	27820	101	75	M	71	0	0	0.00256142	0.00255212	STAG2
CRA_00126	41925	21	70	M	286	0	0	0.00682512	0.00682171	STAG2
CRA_00127	20731	72	85	M	12	1	0.0138889	0.000580861	0.00062708	STAG2
CRA_00128	62251	542	70	F	229	4	0.00738007	0.00371097	0.00374291	STAG2
CRA_00129	134491	647	93	M	350	1	0.0015456	0.00261498	0.00260984	STAG2
CRA_00130	86970	150	55	F	251	2	0.0133333	0.00289104	0.00290905	STAG2
CRA_00131	106938	139	62	M	178	0	0	0.00166668	0.00166452	STAG2
CRA_00132	28191	170	74	M	122	1	0.00588235	0.00435388	0.00436309	STAG2
CRA_00133	40703	271	68	F	44	3	0.0110701	0.00108825	0.00115471	STAG2
CRA_00134	61278	58	64	F	273	1	0.0172414	0.00445933	0.00447143	STAG2
CRA_00183	18412	3	69	M	25	0	0	0.00135803	0.00135781	STAG2
CRA_00184	94914	450	64	F	212	0	0	0.00224424	0.0022336	STAG2
CRA_00294	44394	82	89	M	659	3	0.0365854	0.0148718	0.0149119	STAG2
CRA_00295	54981	185	85	F	206	1	0.00540541	0.0037594	0.00376494	STAG2
CRA_00302	96834	205	83	M	189	0	0	0.00195593	0.00195179	STAG2
CRA_00303	113511	312	57	F	73	0	0	0.000644882	0.000643109	STAG2
CRA_00304	75238	90	60	M	208	0	0	0.00276787	0.00276456	STAG2
CRA_00305	80722	199	51	M	490	4	0.0201005	0.00608522	0.00611977	STAG2
CRA_00307	60587	564	62	F	17	0	0	0.000283225	0.000280588	STAG2
CRA_00308	92564	375	73	F	33	1	0.00266667	0.00035796	0.000367313	STAG2
CRA_00309	93690	1165	80	F	633	23	0.0197425	0.00684139	0.00700181	STAG2
CRA_00310	72304	475	78	F	48	2	0.00421053	0.000668254	0.000691525	STAG2
CRA_00311	21234	177	62	M	86	0	0	0.00408415	0.00405011	STAG2
CRA_00312	96870	265	67	M	377	1	0.00377358	0.00390249	0.00390214	STAG2
CRA_00313	5442	44	57	M	7	1	0.0227273	0.00129678	0.00147005	STAG2
CRA_00314	8285	11	89	M	17	0	0	0.00205463	0.0020519	STAG2
CRA_00315	130326	970	60	F	2553	21	0.0216495	0.0197362	0.0197505	STAG2
CRA_00316	96543	187	85	M	134	1	0.00534759	0.00139068	0.00139834	STAG2
CRA_00317	87989	115	69	M	125	1	0.00869565	0.00142249	0.001432	STAG2
CRA_00318	73090	315	48	M	35	0	0	0.000480934	0.000478862	STAG2
CRA_00347	15096	21	68	M	8	0	0	0.00053068	0.000529942	STAG2
CRA_00349	74441	90	37	M	144	0	0	0.00193676	0.00193442	STAG2
CRA_00350	103506	149	70	M	111	1	0.00671141	0.00107395	0.00108206	STAG2
CRA_00351	96731	380	68	F	152	1	0.00263158	0.00157757	0.00158171	STAG2
CRA_00353	171436	1244	83	F	889	8	0.00643087	0.00522351	0.00523227	STAG2
CRA_00354	126171	915	83	F	1544	11	0.0120219	0.0123268	0.0123245	STAG2
CRA_00355	134996	640	65	F	112	0	0	0.000833606	0.000829654	STAG2
CRA_00357	117291	142	79	M	2302	3	0.0211268	0.0196502	0.019652	STAG2
CRA_00362	61537	221	85	F	51	0	0	0.000831757	0.00082877	STAG2
CRA_00366	116012	1751	77	F	175	15	0.00856653	0.00153158	0.00163776	STAG2
CRA_00367	129267	1096	82	M	473	16	0.0145985	0.00369038	0.00378287	STAG2
CRA_00371	83682	79	60	F	1337	1	0.0126582	0.0159922	0.0159891	STAG2
CRA_00372	82650	282	81	M	2861	22	0.0780142	0.0347344	0.034882	STAG2
CRA_00373	57549	780	73	F	295	3	0.00384615	0.0051965	0.0051782	STAG2
CRA_00374	111586	281	84	M	716	3	0.0106762	0.00643277	0.00644346	STAG2
CRA_00409	122761	1174	77	F	46	2	0.00170358	0.00037833	0.000391004	STAG2
CRA_00410	87852	428	55	F	4259	9	0.021028	0.0487166	0.0485817	STAG2
CRA_00411	166506	838	90	M	64	0	0	0.000386315	0.000384371	STAG2
NDA_00123	889	5	42	M	1	0	0	0.00113122	0.00112486	STAG2
NDA_00124	840	13	60	M	1	0	0	0.00120919	0.00119048	STAG2
NDX_00245	2573	20	81	M	4	0	0	0.00156678	0.00155461	STAG2
NDX_00252	2238	4	45	F	3	0	0	0.00134288	0.00134048	STAG2
CDA_00031	3331	2	79	M	2	0	0	0.000600781	0.00060042	mPAS
CDA_00035	4703	1	69	M	43	0	0	0.00914504	0.0091431	mPAS
CDA_00039	2113	1	84	M	15	0	0	0.00710227	0.00709891	mPAS
CDA_00048	4240	1	77	M	11	0	0	0.00259495	0.00259434	mPAS
CDA_00050	715	2	73	M	3	0	0	0.00420757	0.0041958	mPAS
CDA_00052	4654	2	85	M	25	0	0	0.00537403	0.00537172	mPAS
CDA_00061	2732	2	73	M	8	0	0	0.0029304	0.00292826	mPAS
CDA_00064	3283	2	52	F	7	0	0	0.0021335	0.0021322	mPAS
CDA_00066	2289	2	84	F	69	0	0	0.0301705	0.0301442	mPAS
CDA_00067	2530	1	88	F	15	0	0	0.0059312	0.00592885	mPAS
CDA_00068	1708	0	81	F	0	0	0	0	0	mPAS
CDA_00071	2669	1	62	F	26	0	0	0.00974513	0.00974148	mPAS
CDA_00078	1233	1	43	M	0	0	0	0	0	mPAS
CDA_00082	4819	0	76	F	34	0	0	0.00705541	0.00705541	mPAS
CDA_00083	553	1	61	M	0	0	0	0	0	mPAS
CDA_00084	2029	1	45	F	3	0	0	0.00147929	0.00147856	mPAS
CDA_00089	2722	3	82	F	8	0	0	0.00294226	0.00293902	mPAS
CDA_00090	2562	3	72	M	6	0	0	0.00234467	0.00234192	mPAS
CDA_00095	1449	2	81	F	28	1	0.5	0.0193504	0.0200138	mPAS
CDA_00096	3022	1	80	F	18	0	0	0.00595829	0.00595632	mPAS
CDA_00097	5569	4	77	F	19	0	0	0.0034142	0.00341174	mPAS
CDA_00100	2608	2	66	M	0	0	0	0	0	mPAS
CDA_00107	1880	6	84	F	4	0	0	0.00213447	0.00212766	mPAS
CDA_00112	2071	0	33	M	8	0	0	0.00386287	0.00386287	mPAS
CDA_00115	3212	11	53	M	33	0	0	0.0103093	0.010274	mPAS
CRA_00296	27094	13	50	M	63	0	0	0.00232635	0.00232524	mPAS
CRA_00297	26941	69	50	M	295	1	0.0144928	0.010978	0.010987	mPAS
CRA_00298	33453	2	76	F	124	1	0.5	0.00370691	0.00373659	mPAS
CRA_00302	97154	87	83	M	174	0	0	0.00179258	0.00179097	mPAS
CRA_00305	63642	40	51	M	369	1	0.025	0.0058017	0.00581377	mPAS
CRA_00307	58392	41	62	F	16	0	0	0.000274203	0.00027401	mPAS
CRA_00308	92500	53	73	F	46	1	0.0188679	0.000497582	0.000508108	mPAS
CRA_00314	16390	6	89	M	23	0	0	0.00140381	0.00140329	mPAS
CRA_00316	71828	201	85	M	144	1	0.00497512	0.00201042	0.00201871	mPAS
CRA_00317	16750	0	69	M	64	0	0	0.0038209	0.0038209	mPAS
CRA_00351	103333	180	68	F	203	1	0.00555556	0.00196795	0.0019742	mPAS
CRA_00354	127503	66	83	F	1553	0	0	0.0121864	0.0121801	mPAS
CRA_00355	96090	106	65	F	88	1	0.00943396	0.000916819	0.000926215	mPAS
CRA_00357	92598	66	79	M	2034	4	0.0606061	0.0219816	0.0220091	mPAS
CRA_00359	62638	34	69	M	78	0	0	0.00124593	0.00124525	mPAS
CRA_00364	14861	0	74	M	145	0	0	0.00975708	0.00975708	mPAS
CRA_00365	8251	9	74	F	3	0	0	0.000363989	0.000363592	mPAS
CRA_00366	116757	86	77	F	204	1	0.0116279	0.00174851	0.00175578	mPAS
CRA_00367	156630	138	82	M	726	0	0	0.00463921	0.00463513	mPAS
CRA_00410	117499	53	55	F	4692	3	0.0566038	0.0399503	0.0399578	mPAS
CRA_00419	35436	23	46	F	1693	1	0.0434783	0.0478073	0.0478045	mPAS
CRA_00420	43180	19	67	M	39	0	0	0.000903594	0.000903196	mPAS
CRA_00421	9137	10	77	M	205	1	0.1	0.0224608	0.0225457	mPAS
CRA_00429	28961	18	63	M	20	0	0	0.000691013	0.000690584	mPAS
CRA_00430	33014	18	69	M	18	1	0.0555556	0.000545521	0.000575513	mPAS
CRA_00433	3567	3	80	F	10	0	0	0.00280584	0.00280348	mPAS
CRA_00435	84435	59	72	M	34	0	0	0.000402958	0.000402677	mPAS
CRA_00437	21697	13	55	M	191	0	0	0.00880834	0.00880306	mPAS
CRA_00438	8531	7	76	F	13	0	0	0.00152511	0.00152385	mPAS
CRA_00439	9908	6	71	M	7	0	0	0.000706928	0.0007065	mPAS
CRA_00441	69911	104	69	M	337	6	0.0576923	0.0048276	0.00490624	mPAS
CRA_00446	27907	21	44	M	258	0	0	0.00925195	0.00924499	mPAS
CRA_00450	7991	0	40	M	117	0	0	0.0146415	0.0146415	mPAS
CRA_00451	15244	27	84	M	88	2	0.0740741	0.00578301	0.00590396	mPAS
CRA_00469	17127	11	66	M	111	4	0.363636	0.00648516	0.00671454	mPAS
CRA_00480	15007	20	57	M	17	0	0	0.00113432	0.0011328	mPAS
NDX_00326	2880	3	64	F	17	0	0	0.00590893	0.00590278	mPAS
NDX_00327	2818	4	69	M	3	0	0	0.0010661	0.00106458	mPAS
NDX_00335	1733	1	75	F	4	0	0	0.00230947	0.00230814	mPAS
NDX_00338	4711	16	65	F/M	5	0	0	0.00106496	0.00106135	mPAS
NDX_00339	1541	3	74	F	10	0	0	0.00650195	0.00648929	mPAS
NDX_00344	4296	4	64	M	6	0	0	0.00139795	0.00139665	mPAS
NDX_00369	16757	21	68	F	165	0	0	0.00985899	0.00984663	mPAS
NDX_00370	7595	8	68	M	20	0	0	0.00263609	0.00263331	mPAS
NDX_00373	2870	1	58	F	7	0	0	0.00243987	0.00243902	mPAS
NDX_00378	2406	3	62	M	0	1	0.333333	0	0.000415628	mPAS
NDX_00379	10262	11	62	M	18	0	0	0.00175593	0.00175404	mPAS
NDX_00383	7262	13	71	F	10	0	0	0.0013795	0.00137703	mPAS
NDX_00389	4627	5	63	F	0	0	0	0	0	mPAS
NDX_00390	1541	1	79	F	3	1	1	0.00194805	0.00259572	mPAS
NDX_00396	4956	4	80	F	17	0	0	0.00343296	0.00343019	mPAS
NDX_00403	1950	4	64	M	2	0	0	0.00102775	0.00102564	mPAS
NDX_00407	917	1	71	M	1	0	0	0.0010917	0.00109051	mPAS
NRA_00346	54866	26	49	F	495	0	0	0.00902626	0.00902198	mPAS
NRA_00368	21169	0	79	F	1883	0	0	0.0889508	0.0889508	mPAS
NRA_00416	7546	0	77	F	386	0	0	0.0511529	0.0511529	mPAS

## Sheet: Fufi_neighbours
mark	event_type	mut_nbrs	wt_nbrs
mPAS	M/M	1	4
mPAS	M/M	1	4
mPAS	M/M	2	4
mPAS	M/M	1	5
mPAS	M/M	0	6
mPAS	M/M	0	6
mPAS	M/M	0	6
mPAS	M/M	0	6
mPAS	M/M	0	6
mPAS	M/M	0	6
mPAS	M/M	0	6
mPAS	M/M	0	6
mPAS	M/M	0	6
mPAS	M/M	0	6
mPAS	M/M	0	6
mPAS	M/M	0	6
mPAS	M/M	0	6
mPAS	M/M	0	6
mPAS	M/M	0	6
mPAS	M/W	0	6
mPAS	M/W	0	6
mPAS	M/W	0	6
mPAS	M/W	0	6
mPAS	M/W	0	6
mPAS	M/W	0	6
mPAS	M/W	0	6
mPAS	M/W	0	6
mPAS	M/W	0	6
mPAS	M/W	0	6
mPAS	M/W	0	6
mPAS	M/W	0	6
mPAS	M/W	0	6
STAG2	M/M	1	5
STAG2	M/M	1	5
STAG2	M/M	1	5
STAG2	M/M	2	4
STAG2	M/M	1	4
STAG2	M/M	1	4
STAG2	M/M	1	5
STAG2	M/M	2	4
STAG2	M/M	3	2
STAG2	M/M	1	6
STAG2	M/M	5	1
STAG2	M/M	1	4
STAG2	M/M	2	5
STAG2	M/M	3	3
STAG2	M/M	2	4
STAG2	M/M	1	5
STAG2	M/M	4	4
STAG2	M/M	3	4
STAG2	M/M	1	4
STAG2	M/M	2	4
STAG2	M/M	5	1
STAG2	M/M	5	1
STAG2	M/M	3	3
STAG2	M/M	1	5
STAG2	M/M	3	3
STAG2	M/M	3	3
STAG2	M/M	2	3
STAG2	M/M	5	1
STAG2	M/M	4	3
STAG2	M/M	6	1
STAG2	M/M	1	5
STAG2	M/M	1	4
STAG2	M/M	3	3
STAG2	M/M	3	5
STAG2	M/M	1	4
STAG2	M/M	2	3
STAG2	M/M	4	2
STAG2	M/M	3	3
STAG2	M/M	2	3
STAG2	M/M	1	4
STAG2	M/M	1	5
STAG2	M/M	1	6
STAG2	M/M	4	2
STAG2	M/M	1	5
STAG2	M/M	3	3
STAG2	M/M	4	2
STAG2	M/M	1	5
STAG2	M/M	3	3
STAG2	M/M	1	5
STAG2	M/M	1	5
STAG2	M/M	2	3
STAG2	M/M	2	4
STAG2	M/M	1	5
STAG2	M/M	1	5
STAG2	M/M	1	5
STAG2	M/M	2	3
STAG2	M/M	1	5
STAG2	M/M	1	4
STAG2	M/M	2	4
STAG2	M/M	1	4
STAG2	M/M	3	2
STAG2	M/M	3	2
STAG2	M/M	4	2
STAG2	M/M	3	2
STAG2	M/M	3	3
STAG2	M/M	2	4
STAG2	M/M	3	3
STAG2	M/M	1	4
STAG2	M/M	1	3
STAG2	M/M	2	4
STAG2	M/M	1	5
STAG2	M/M	1	3
STAG2	M/M	1	4
STAG2	M/M	2	4
STAG2	M/M	1	5
STAG2	M/M	3	2
STAG2	M/M	5	2
STAG2	M/M	2	3
STAG2	M/M	1	4
STAG2	M/M	2	3
STAG2	M/M	2	3
STAG2	M/M	2	3
STAG2	M/M	1	4
STAG2	M/M	2	4
STAG2	M/M	3	2
STAG2	M/M	2	3
STAG2	M/M	6	2
STAG2	M/M	4	3
STAG2	M/M	2	4
STAG2	M/M	2	2
STAG2	M/M	1	5
STAG2	M/M	2	3
STAG2	M/M	2	4
STAG2	M/M	2	4
STAG2	M/M	2	3
STAG2	M/M	3	4
STAG2	M/M	1	6
STAG2	M/M	4	2
STAG2	M/M	1	4
STAG2	M/M	1	5
STAG2	M/M	0	6
STAG2	M/M	0	6
STAG2	M/M	0	6
STAG2	M/M	0	6
STAG2	M/M	0	6
STAG2	M/M	0	6
STAG2	M/M	0	6
STAG2	M/M	0	6
STAG2	M/M	0	6
STAG2	M/M	0	6
STAG2	M/M	0	6
STAG2	M/M	0	6
STAG2	M/M	0	6
STAG2	M/M	0	6
STAG2	M/M	0	6
STAG2	M/M	0	6
STAG2	M/M	0	6
STAG2	M/M	0	6
STAG2	M/M	0	6
STAG2	M/M	0	6
STAG2	M/M	0	6
STAG2	M/M	0	6
STAG2	M/M	0	6
STAG2	M/M	0	6
STAG2	M/M	0	6
STAG2	M/M	0	6
STAG2	M/M	0	6
STAG2	M/M	0	6
STAG2	M/M	0	6
STAG2	M/M	0	6
STAG2	M/M	0	6
STAG2	M/M	0	6
STAG2	M/M	0	6
STAG2	M/M	0	6
STAG2	M/W	4	3
STAG2	M/W	1	5
STAG2	M/W	1	6
STAG2	M/W	1	6
STAG2	M/W	2	4
STAG2	M/W	1	5
STAG2	M/W	1	6
STAG2	M/W	2	6
STAG2	M/W	4	3
STAG2	M/W	4	2
STAG2	M/W	1	6
STAG2	M/W	1	6
STAG2	M/W	3	4
STAG2	M/W	1	5
STAG2	M/W	2	4
STAG2	M/W	1	6
STAG2	M/W	2	4
STAG2	M/W	5	3
STAG2	M/W	2	5
STAG2	M/W	3	3
STAG2	M/W	1	5
STAG2	M/W	0	6
STAG2	M/W	0	6
STAG2	M/W	0	6
STAG2	M/W	0	6
STAG2	M/W	0	6
STAG2	M/W	0	6
STAG2	M/W	0	6
STAG2	M/W	0	6
STAG2	M/W	0	6
STAG2	M/W	0	6
STAG2	M/W	0	6
STAG2	M/W	0	6
STAG2	M/W	0	6
STAG2	M/W	0	6
STAG2	M/W	0	6
STAG2	M/W	0	6
KDM6A	M/M	0	6
KDM6A	M/M	0	5
KDM6A	M/M	0	6
KDM6A	M/M	0	5
KDM6A	M/M	0	4
KDM6A	M/M	0	4
KDM6A	M/M	0	6
KDM6A	M/M	0	5
KDM6A	M/M	0	6
KDM6A	M/M	0	3
KDM6A	M/M	3	3
KDM6A	M/M	3	4
KDM6A	M/M	1	4
KDM6A	M/M	6	1
KDM6A	M/M	2	3
KDM6A	M/M	3	2
KDM6A	M/M	4	2
KDM6A	M/M	3	3
KDM6A	M/M	1	4
KDM6A	M/M	2	4
KDM6A	M/M	3	2
KDM6A	M/M	3	3
KDM6A	M/M	2	3
KDM6A	M/M	2	4
KDM6A	M/M	1	4
KDM6A	M/M	5	1
KDM6A	M/M	1	5
KDM6A	M/M	2	2
KDM6A	M/M	2	4
KDM6A	M/M	3	2
KDM6A	M/M	4	4
KDM6A	M/M	3	2
KDM6A	M/M	3	1
KDM6A	M/M	2	1
KDM6A	M/M	3	2
KDM6A	M/M	1	4
KDM6A	M/M	1	4
KDM6A	M/M	1	6
KDM6A	M/M	2	4
KDM6A	M/M	2	4
KDM6A	M/M	2	2
KDM6A	M/M	1	5
KDM6A	M/M	3	3
KDM6A	M/M	2	4
KDM6A	M/M	5	1
KDM6A	M/M	2	4
KDM6A	M/M	3	3
KDM6A	M/M	3	1
KDM6A	M/M	5	5
KDM6A	M/M	2	3
KDM6A	M/M	4	1
KDM6A	M/M	4	1
KDM6A	M/M	1	5
KDM6A	M/M	2	4
KDM6A	M/M	4	1
KDM6A	M/W	0	7
KDM6A	M/W	0	5
KDM6A	M/W	0	6
KDM6A	M/W	0	5
KDM6A	M/W	0	7
KDM6A	M/W	3	3
KDM6A	M/W	1	7
KDM6A	M/W	2	4
KDM6A	M/W	2	4
KDM6A	M/W	5	1
KDM6A	M/W	2	7
